# Supplementary material for: Transcriptomic Analysis on Responses of Murine Lungs to Pasteurella multocida Infection
Source: Front Cell Infect Microbiol. 2017 Jun 20;7:251. doi: 10.3389/fcimb.2017.00251 (PMC5476747; doi:10.3389/fcimb.2017.00251)
Supplement: Supplementary Table 1 — Primers used in qRT-PCR analysis. [file Table1.XLSX]

## Sheet: Table 1
Table 1. Primers used in qRT-PCR analysis
Genes	Accession number	Primers (5’-3’)	Product length (bp)
IL-6	NM_031168.1	F:TGCAAGAGACTTCCATCCAGT	71
		R:GTGAAGTAGGGAAGGCCG
IL-17	NM_010552.3	F:CTCAGACTACCTCAACCGTTCC	141
		R:ATGTGGTGGTCCAGCTTTCC
IL-12	NM_001303244.1	F:TTGAACTGGCGTTGGAAGC	182
		R:GAAGTAGGAATGGGGAGTGC
IL-23	NM_031252.2	F:ATGTGCCCCGTATCCAGT	143
		R:AGCAGGCTCCCCTTTGAA
IFN-γ	NM_008337.4	F:GCTTTGCAGCTCTTCCTCA	153
		R:CTTTTGCCAGTTCCTCCAG
TNF-α	NM_013693.2	F: AGGCACTCCCCCAAAAGAT	192
		R: TGAGGGTCTGGGCCATAGAA
Beta-actin	NM_007393.3	F: GTCCACCTTCCAGCAGATGT	117
		R:GAAAGGGTGTAAAACGCAGC

## Sheet: Table 2
Table 2. RNA-seq sequencing evaluation
Samples	Raw reads	Clean reads	Total mapped reads	Q30	GC content	Valid ratio(base)
WA_1	73109374	69737120	53290728(76.42%)	0.9472	0.505	0.9536
WA_2	77267410	74305690	64004212(86.14%)	0.9472	0.5	0.9613
WA_3	73512222	70284110	60520265(86.11%)	0.9411	0.5	0.9557
WC_1	60002024	58572908	51632579(88.15%)	0.9509	0.495	0.9758
WC_2	57087050	55508876	50085859(90.23%)	0.9468	0.495	0.972
WC_3	56297252	54889198	49124634(89.50%)	0.9499	0.495	0.9746
Samples (WA_1, WA_2 and WA_3) were inoculated PmCQ2 and samples (WC_1, WC_2 and WC_3) were control groups. Q30 percentage is proportion of bases with quality value (Phred value) larger than 30.

## Sheet: Table 3
Table 3. Total DEGs in this study
Gene ID	Gene name	baseMean_control_Sample_WC	baseMean_case_Sample_WA	Fold change (FC)	P_value	Up / Down	Description
ENSMUSG00000000028	Cdc45	52.2319	189.076	3.61994	0.000118486	Up	cell division cycle 45 [Source:MGI Symbol;Acc:MGI:1338073]
ENSMUSG00000000078	Klf6	20.053	4.24993	2.37597	9.01238e-11	Up	Kruppel-like factor 6 [Source:MGI Symbol;Acc:MGI:1346318]
ENSMUSG00000000157	Itgb2l	6800.17	1467.94	99.4826	2.12786e-86	Up	integrin beta 2-like [Source:MGI Symbol;Acc:MGI:1277979]
ENSMUSG00000000182	Fgf23	4406.64	10470	179.299	4.10345e-27	Up	fibroblast growth factor 23 [Source:MGI Symbol;Acc:MGI:1891427]
ENSMUSG00000000204	Slfn4	2289.82	836.067	54.1759	3.39534e-10	Up	schlafen 4 [Source:MGI Symbol;Acc:MGI:1329010]
ENSMUSG00000000275	Trim25	126.093	50.821	2.17111	7.01335e-10	Up	tripartite motif-containing 25 [Source:MGI Symbol;Acc:MGI:102749]
ENSMUSG00000000290	Itgb2	502.526	172.173	3.16092	1.00588e-06	Up	integrin beta 2 [Source:MGI Symbol;Acc:MGI:96611]
ENSMUSG00000000317	Bcl6b	4.83655	481.152	3.32398	8.26902e-20	Up	B cell CLL/lymphoma 6, member B [Source:MGI Symbol;Acc:MGI:1278332]
ENSMUSG00000000386	Mx1	0.656575	117.723	13.4954	7.19e-13	Up	MX dynamin-like GTPase 1 [Source:MGI Symbol;Acc:MGI:97243]
ENSMUSG00000000532	Acvr1b	5.80341	0.612382	2.65985	2.216e-14	Up	activin A receptor, type 1B [Source:MGI Symbol;Acc:MGI:1338944]
ENSMUSG00000000555	Itga5	434.193	23522.8	2.51728	1.22582e-05	Up	integrin alpha 5 (fibronectin receptor alpha) [Source:MGI Symbol;Acc:MGI:96604]
ENSMUSG00000000562	Adora3	1756.5	541.049	3.1777	0.00633089	Up	adenosine A3 receptor [Source:MGI Symbol;Acc:MGI:104847]
ENSMUSG00000000567	Sox9	1789.62	3885.46	5.00422	9.81226e-10	Up	SRY (sex determining region Y)-box 9 [Source:MGI Symbol;Acc:MGI:98371]
ENSMUSG00000000628	Hk2	2364.91	7475.29	3.15361	4.01927e-19	Up	hexokinase 2 [Source:MGI Symbol;Acc:MGI:1315197]
ENSMUSG00000000682	Cd52	106.68	34.0456	2.87996	2.17384e-05	Up	CD52 antigen [Source:MGI Symbol;Acc:MGI:1346088]
ENSMUSG00000000791	Il12rb1	562.478	1869.67	6.99008	1.18973e-18	Up	interleukin 12 receptor, beta 1 [Source:MGI Symbol;Acc:MGI:104579]
ENSMUSG00000000957	Mmp14	802.393	109.924	3.00686	2.14334e-17	Up	matrix metallopeptidase 14 (membrane-inserted) [Source:MGI Symbol;Acc:MGI:101900]
ENSMUSG00000000982	Ccl3	121.759	34.7596	197.333	4.23584e-06	Up	chemokine (C-C motif) ligand 3 [Source:MGI Symbol;Acc:MGI:98260]
ENSMUSG00000000983	Wfdc18	1009.6	454.26	16.7173	0.000356081	Up	WAP four-disulfide core domain 18 [Source:MGI Symbol;Acc:MGI:107506]
ENSMUSG00000001056	Nhp2	152.368	2056.27	2.7553	1.24859e-05	Up	NHP2 ribonucleoprotein [Source:MGI Symbol;Acc:MGI:1098547]
ENSMUSG00000001095	Slc13a2	1545.16	415.38	6.15315	2.58092e-08	Up	solute carrier family 13 (sodium-dependent dicarboxylate transporter), member 2 [Source:MGI Symbol;Acc:MGI:1276558]
ENSMUSG00000001123	Lgals9	292.275	60.3478	5.13856	1.95883e-36	Up	lectin, galactose binding, soluble 9 [Source:MGI Symbol;Acc:MGI:109496]
ENSMUSG00000001128	Cfp	1290.32	334.296	3.77707	0.000318421	Up	complement factor properdin [Source:MGI Symbol;Acc:MGI:97545]
ENSMUSG00000001131	Timp1	8850.5	2648.59	22.3564	1.49697e-92	Up	tissue inhibitor of metalloproteinase 1 [Source:MGI Symbol;Acc:MGI:98752]
ENSMUSG00000001156	Mxd1	383.101	166.085	18.4544	3.88738e-14	Up	MAX dimerization protein 1 [Source:MGI Symbol;Acc:MGI:96908]
ENSMUSG00000001227	Sema6b	1052.17	2798.62	4.01879	5.26945e-22	Up	sema domain, transmembrane domain (TM), and cytoplasmic domain, (semaphorin) 6B [Source:MGI Symbol;Acc:MGI:1202889]
ENSMUSG00000001228	Uhrf1	869.733	2189.36	3.70323	1.56262e-06	Up	ubiquitin-like, containing PHD and RING finger domains, 1 [Source:MGI Symbol;Acc:MGI:1338889]
ENSMUSG00000001305	Rrp15	14.497	46.067	2.00325	1.00729e-05	Up	ribosomal RNA processing 15 homolog (S. cerevisiae) [Source:MGI Symbol;Acc:MGI:1914473]
ENSMUSG00000001403	Ube2c	15.4948	77.5393	2.68275	5.31771e-06	Up	ubiquitin-conjugating enzyme E2C [Source:MGI Symbol;Acc:MGI:1915862]
ENSMUSG00000001416	Cct3	278.242	76.3289	2.40184	7.09716e-12	Up	chaperonin containing Tcp1, subunit 3 (gamma) [Source:MGI Symbol;Acc:MGI:104708]
ENSMUSG00000001473	Tubb6	961.699	3032.82	3.92745	0.000198064	Up	tubulin, beta 6 class V [Source:MGI Symbol;Acc:MGI:1915201]
ENSMUSG00000001517	Foxm1	652.638	1879.57	2.6613	5.48883e-07	Up	forkhead box M1 [Source:MGI Symbol;Acc:MGI:1347487]
ENSMUSG00000001627	Ifrd1	29.4749	13.0832	3.89214	2.29253e-25	Up	interferon-related developmental regulator 1 [Source:MGI Symbol;Acc:MGI:1316717]
ENSMUSG00000001670	Tat	21.117	147.61	12.2046	1.26522e-08	Up	tyrosine aminotransferase [Source:MGI Symbol;Acc:MGI:98487]
ENSMUSG00000001707	Eef1e1	96.2276	38.2377	2.5811	5.25745e-10	Up	eukaryotic translation elongation factor 1 epsilon 1 [Source:MGI Symbol;Acc:MGI:1913393]
ENSMUSG00000001750	Tcirg1	518.394	37.8774	2.27862	2.11671e-10	Up	T cell, immune regulator 1, ATPase, H+ transporting, lysosomal V0 protein A3 [Source:MGI Symbol;Acc:MGI:1350931]
ENSMUSG00000001773	Folh1	55.0705	18.2578	4.67331	9.52352e-06	Up	folate hydrolase 1 [Source:MGI Symbol;Acc:MGI:1858193]
ENSMUSG00000001785	Pwp1	1084.03	3259.51	2.05736	0.0050073	Up	PWP1 homolog (S. cerevisiae) [Source:MGI Symbol;Acc:MGI:1914735]
ENSMUSG00000002055	Spag5	20.1355	3973.39	2.8594	0.000331362	Up	sperm associated antigen 5 [Source:MGI Symbol;Acc:MGI:1927470]
ENSMUSG00000002068	Ccne1	0.984358	16.4559	5.47828	0.000109122	Up	cyclin E1 [Source:MGI Symbol;Acc:MGI:88316]
ENSMUSG00000002108	Nr1h3	2015.02	629.649	2.04773	0.0127834	Up	nuclear receptor subfamily 1, group H, member 3 [Source:MGI Symbol;Acc:MGI:1352462]
ENSMUSG00000002111	Spi1	272.415	750.585	5.79415	0.000405713	Up	spleen focus forming virus (SFFV) proviral integration oncogene [Source:MGI Symbol;Acc:MGI:98282]
ENSMUSG00000002227	Mov10	10.4276	64.1625	2.17813	1.56544e-06	Up	Moloney leukemia virus 10 [Source:MGI Symbol;Acc:MGI:97054]
ENSMUSG00000002228	Ppm1j	908.786	4669.85	2.1001	0.000329607	Up	protein phosphatase 1J [Source:MGI Symbol;Acc:MGI:1919137]
ENSMUSG00000002233	Rhoc	471.901	1782.4	4.85503	6.91754e-34	Up	ras homolog gene family, member C [Source:MGI Symbol;Acc:MGI:106028]
ENSMUSG00000002250	Ppard	94.3608	2109.57	2.2393	4.98576e-08	Up	peroxisome proliferator activator receptor delta [Source:MGI Symbol;Acc:MGI:101884]
ENSMUSG00000002289	Angptl4	702.108	12957	5.655	2.15232e-39	Up	angiopoietin-like 4 [Source:MGI Symbol;Acc:MGI:1888999]
ENSMUSG00000002307	Daxx	13.9094	0.624633	6.72736	9.4618e-46	Up	Fas death domain-associated protein [Source:MGI Symbol;Acc:MGI:1197015]
ENSMUSG00000002325	Irf9	197.921	795.402	2.96929	2.73443e-17	Up	interferon regulatory factor 9 [Source:MGI Symbol;Acc:MGI:107587]
ENSMUSG00000002477	Snrpd1	122.929	455.235	2.05977	0.00320412	Up	small nuclear ribonucleoprotein D1 [Source:MGI Symbol;Acc:MGI:98344]
ENSMUSG00000002578	Ikzf4	2734.72	714.539	2.27275	3.53737e-05	Up	IKAROS family zinc finger 4 [Source:MGI Symbol;Acc:MGI:1343139]
ENSMUSG00000002658	Gtf2f1	865.75	140.116	2.01326	1.34877e-06	Up	general transcription factor IIF, polypeptide 1 [Source:MGI Symbol;Acc:MGI:1923848]
ENSMUSG00000002699	Lcp2	920.762	396.265	7.64134	3.07671e-08	Up	lymphocyte cytosolic protein 2 [Source:MGI Symbol;Acc:MGI:1321402]
ENSMUSG00000002769	Gnmt	3266.7	1161.08	2.98423	1.33458e-07	Up	glycine N-methyltransferase [Source:MGI Symbol;Acc:MGI:1202304]
ENSMUSG00000002797	Ggct	159.105	318.727	5.96531	2.70108e-07	Up	gamma-glutamyl cyclotransferase [Source:MGI Symbol;Acc:MGI:95700]
ENSMUSG00000002844	Adprh	104.273	18.632	2.02397	0.000115257	Up	ADP-ribosylarginine hydrolase [Source:MGI Symbol;Acc:MGI:1098234]
ENSMUSG00000002847	Pla1a	116.569	53.2577	22.2421	2.59079e-78	Up	phospholipase A1 member A [Source:MGI Symbol;Acc:MGI:1934677]
ENSMUSG00000002881	Nab1	278.305	137.355	2.12493	2.5644e-06	Up	Ngfi-A binding protein 1 [Source:MGI Symbol;Acc:MGI:107564]
ENSMUSG00000002897	Il17ra	1341.94	484.062	2.47678	2.68539e-12	Up	interleukin 17 receptor A [Source:MGI Symbol;Acc:MGI:107399]
ENSMUSG00000002983	Relb	40.4271	108.456	4.44543	2.98401e-28	Up	avian reticuloendotheliosis viral (v-rel) oncogene related B [Source:MGI Symbol;Acc:MGI:103289]
ENSMUSG00000003051	Elf3	1515.86	3640.85	2.14918	8.36837e-08	Up	E74-like factor 3 [Source:MGI Symbol;Acc:MGI:1101781]
ENSMUSG00000003134	Tbc1d8	380.11	1492.86	2.85418	4.3401e-10	Up	TBC1 domain family, member 8 [Source:MGI Symbol;Acc:MGI:1927225]
ENSMUSG00000003206	Ebi3	25.3696	2.7986	15.8162	1.71093e-11	Up	Epstein-Barr virus induced gene 3 [Source:MGI Symbol;Acc:MGI:1354171]
ENSMUSG00000003283	Hck	196.273	90.7844	5.36039	1.16775e-07	Up	hemopoietic cell kinase [Source:MGI Symbol;Acc:MGI:96052]
ENSMUSG00000003541	Ier3	4173.53	1194.09	2.20471	9.08357e-10	Up	immediate early response 3 [Source:MGI Symbol;Acc:MGI:104814]
ENSMUSG00000003617	Cp	56.5757	150.565	3.72471	9.79935e-26	Up	ceruloplasmin [Source:MGI Symbol;Acc:MGI:88476]
ENSMUSG00000003665	Has1	4689.09	1676.07	17.9062	9.54898e-15	Up	hyaluronan synthase1 [Source:MGI Symbol;Acc:MGI:106590]
ENSMUSG00000003752	Itpkc	7.11073	1.15226	3.5416	1.01081e-19	Up	inositol 1,4,5-trisphosphate 3-kinase C [Source:MGI Symbol;Acc:MGI:2442554]
ENSMUSG00000003779	Kif20a	381.369	130.703	2.73268	0.00142196	Up	kinesin family member 20A [Source:MGI Symbol;Acc:MGI:1201682]
ENSMUSG00000003808	Farsa	925.711	3602.99	2.09114	6.63611e-08	Up	phenylalanyl-tRNA synthetase, alpha subunit [Source:MGI Symbol;Acc:MGI:1913840]
ENSMUSG00000003873	Bax	5.21862	0.419974	2.07009	1.53761e-07	Up	BCL2-associated X protein [Source:MGI Symbol;Acc:MGI:99702]
ENSMUSG00000004040	Stat3	755.296	223.468	3.54676	1.00349e-23	Up	signal transducer and activator of transcription 3 [Source:MGI Symbol;Acc:MGI:103038]
ENSMUSG00000004266	Ptpn6	251.173	124.195	3.22707	5.78081e-07	Up	protein tyrosine phosphatase, non-receptor type 6 [Source:MGI Symbol;Acc:MGI:96055]
ENSMUSG00000004296	Il12b	6.88669	84.0493	5.70154	0.00683491	Up	interleukin 12b [Source:MGI Symbol;Acc:MGI:96540]
ENSMUSG00000004328	Hif3a	162.535	419.52	5.99322	3.1295e-09	Up	hypoxia inducible factor 3, alpha subunit [Source:MGI Symbol;Acc:MGI:1859778]
ENSMUSG00000004359	Spic	169.523	77.5064	16.3891	4.83135e-18	Up	Spi-C transcription factor (Spi-1/PU.1 related) [Source:MGI Symbol;Acc:MGI:1341168]
ENSMUSG00000004451	Ralb	735.642	1676.25	2.06073	1.2108e-08	Up	v-ral simian leukemia viral oncogene homolog B (ras related) [Source:MGI Symbol;Acc:MGI:1927244]
ENSMUSG00000004460	Dnajb11	921.088	352.057	2.22518	3.83747e-10	Up	DnaJ heat shock protein family (Hsp40) member B11 [Source:MGI Symbol;Acc:MGI:1915088]
ENSMUSG00000004508	Gab2	8.40739	39.2904	2.32155	4.59224e-08	Up	growth factor receptor bound protein 2-associated protein 2 [Source:MGI Symbol;Acc:MGI:1333854]
ENSMUSG00000004535	Tax1bp1	395.441	813.565	2.24905	1.4484e-10	Up	Tax1 (human T cell leukemia virus type I) binding protein 1 [Source:MGI Symbol;Acc:MGI:1289308]
ENSMUSG00000004609	Cd33	160.295	78.8979	7.36474	0.00011107	Up	CD33 antigen [Source:MGI Symbol;Acc:MGI:99440]
ENSMUSG00000004668	Abca13	7.2	0.912448	60.0523	4.25023e-53	Up	ATP-binding cassette, sub-family A (ABC1), member 13 [Source:MGI Symbol;Acc:MGI:2388707]
ENSMUSG00000004730	Adgre1	8645.32	3951.95	3.58648	5.38568e-23	Up	adhesion G protein-coupled receptor E1 [Source:MGI Symbol;Acc:MGI:106912]
ENSMUSG00000004791	Pgf	443.433	140.557	4.62621	9.97959e-17	Up	placental growth factor [Source:MGI Symbol;Acc:MGI:105095]
ENSMUSG00000004846	Plod3	7.5113	1.33242	2.13007	9.1469e-05	Up	procollagen-lysine, 2-oxoglutarate 5-dioxygenase 3 [Source:MGI Symbol;Acc:MGI:1347008]
ENSMUSG00000004864	Mapk13	92.98	7.30965	2.35478	1.11215e-08	Up	mitogen-activated protein kinase 13 [Source:MGI Symbol;Acc:MGI:1346864]
ENSMUSG00000004936	Map2k1	49.4367	17.3492	2.25591	2.75306e-10	Up	mitogen-activated protein kinase kinase 1 [Source:MGI Symbol;Acc:MGI:1346866]
ENSMUSG00000004947	Dtx2	39.0131	10.5043	2.93413	3.954e-14	Up	deltex 2, E3 ubiquitin ligase [Source:MGI Symbol;Acc:MGI:1921448]
ENSMUSG00000004951	Hspb1	138.109	47.7772	3.77543	3.81709e-24	Up	heat shock protein 1 [Source:MGI Symbol;Acc:MGI:96240]
ENSMUSG00000004952	Rasa4	49.3719	141.174	2.13937	0.00163079	Up	RAS p21 protein activator 4 [Source:MGI Symbol;Acc:MGI:1858600]
ENSMUSG00000005054	Cstb	18.4509	101.079	2.20806	0.000150643	Up	cystatin B [Source:MGI Symbol;Acc:MGI:109514]
ENSMUSG00000005057	Sh2b2	44.0348	9.40046	3.4755	5.90293e-14	Up	SH2B adaptor protein 2 [Source:MGI Symbol;Acc:MGI:1345171]
ENSMUSG00000005087	Cd44	599.711	1228.05	2.49682	0.000156128	Up	CD44 antigen [Source:MGI Symbol;Acc:MGI:88338]
ENSMUSG00000005125	Ndrg1	445.45	2581	9.53566	5.31671e-13	Up	N-myc downstream regulated gene 1 [Source:MGI Symbol;Acc:MGI:1341799]
ENSMUSG00000005220	Corin	331.709	722.505	2.41912	2.89579e-05	Up	corin [Source:MGI Symbol;Acc:MGI:1349451]
ENSMUSG00000005233	Spc25	56.0044	117.615	2.35138	0.00257799	Up	SPC25, NDC80 kinetochore complex component, homolog (S. cerevisiae) [Source:MGI Symbol;Acc:MGI:1913692]
ENSMUSG00000005410	Mcm5	1195.57	5804.51	2.86911	0.000214236	Up	minichromosome maintenance deficient 5, cell division cycle 46 (S. cerevisiae) [Source:MGI Symbol;Acc:MGI:103197]
ENSMUSG00000005413	Hmox1	201.017	450.138	3.34449	5.15465e-05	Up	heme oxygenase 1 [Source:MGI Symbol;Acc:MGI:96163]
ENSMUSG00000005470	Asf1b	27.2104	6.63861	3.3591	1.53812e-06	Up	anti-silencing function 1B histone chaperone [Source:MGI Symbol;Acc:MGI:1914179]
ENSMUSG00000005481	Ddx39	705.97	3992.26	3.31608	3.30077e-07	Up	DEAD (Asp-Glu-Ala-Asp) box polypeptide 39 [Source:MGI Symbol;Acc:MGI:1915528]
ENSMUSG00000005667	Mthfd2	504.626	3394.8	7.65635	3.79279e-27	Up	methylenetetrahydrofolate dehydrogenase (NAD+ dependent), methenyltetrahydrofolate cyclohydrolase [Source:MGI Symbol;Acc:MGI:1338850]
ENSMUSG00000005686	Ampd3	51.6758	18.0937	4.56341	1.03279e-29	Up	adenosine monophosphate deaminase 3 [Source:MGI Symbol;Acc:MGI:1096344]
ENSMUSG00000005732	Ranbp1	1011.31	3002.88	2.55236	4.703e-07	Up	RAN binding protein 1 [Source:MGI Symbol;Acc:MGI:96269]
ENSMUSG00000005779	Psmb4	131.554	50.4539	2.22698	2.63261e-07	Up	proteasome (prosome, macropain) subunit, beta type 4 [Source:MGI Symbol;Acc:MGI:1098257]
ENSMUSG00000005800	Mmp8	352.983	167.877	66.1948	1.78383e-116	Up	matrix metallopeptidase 8 [Source:MGI Symbol;Acc:MGI:1202395]
ENSMUSG00000005864	Cnga2	356.073	733.429	2.76077	1.1682e-06	Up	cyclic nucleotide gated channel alpha 2 [Source:MGI Symbol;Acc:MGI:108040]
ENSMUSG00000006014	Prg4	4350.7	854.619	3.98776	0.0126257	Up	proteoglycan 4 (megakaryocyte stimulating factor, articular superficial zone protein) [Source:MGI Symbol;Acc:MGI:1891344]
ENSMUSG00000006179	Prss16	53.1211	120.731	3.63924	0.00271832	Up	protease, serine 16 (thymus) [Source:MGI Symbol;Acc:MGI:1859181]
ENSMUSG00000006403	Adamts4	302.844	113.281	87.168	2.05948e-138	Up	a disintegrin-like and metallopeptidase (reprolysin type) with thrombospondin type 1 motif, 4 [Source:MGI Symbol;Acc:MGI:1339949]
ENSMUSG00000006418	Rnf114	73.3575	18.7887	2.45654	2.12755e-12	Up	ring finger protein 114 [Source:MGI Symbol;Acc:MGI:1933159]
ENSMUSG00000006442	Srm	616.455	1241.09	3.38862	3.04054e-16	Up	spermidine synthase [Source:MGI Symbol;Acc:MGI:102690]
ENSMUSG00000006519	Cyba	488.67	3734.09	3.15599	7.58014e-05	Up	cytochrome b-245, alpha polypeptide [Source:MGI Symbol;Acc:MGI:1316658]
ENSMUSG00000006522	Itih3	318.712	143.756	2.8865	0.000126229	Up	inter-alpha trypsin inhibitor, heavy chain 3 [Source:MGI Symbol;Acc:MGI:96620]
ENSMUSG00000006529	Itih1	39.6542	118.337	2.74311	4.76485e-06	Up	inter-alpha trypsin inhibitor, heavy chain 1 [Source:MGI Symbol;Acc:MGI:96618]
ENSMUSG00000006724	Cyp27b1	72.9687	435.281	20.9896	0.000911281	Up	cytochrome P450, family 27, subfamily b, polypeptide 1 [Source:MGI Symbol;Acc:MGI:1098274]
ENSMUSG00000006732	Mettl1	237.521	106.349	2.37461	2.56551e-07	Up	methyltransferase like 1 [Source:MGI Symbol;Acc:MGI:1339986]
ENSMUSG00000006818	Sod2	220.603	87.5883	9.01314	6.30557e-11	Up	superoxide dismutase 2, mitochondrial [Source:MGI Symbol;Acc:MGI:98352]
ENSMUSG00000006930	Hap1	488.21	988.122	3.02176	9.53359e-08	Up	huntingtin-associated protein 1 [Source:MGI Symbol;Acc:MGI:1261831]
ENSMUSG00000007029	Vars	43.7207	972.442	2.30111	5.91057e-11	Up	valyl-tRNA synthetase [Source:MGI Symbol;Acc:MGI:90675]
ENSMUSG00000007041	Clic1	1748.96	3716.42	2.50986	4.53845e-13	Up	chloride intracellular channel 1 [Source:MGI Symbol;Acc:MGI:2148924]
ENSMUSG00000007476	Lrrc8a	1052.7	2607.31	2.53352	1.83066e-11	Up	leucine rich repeat containing 8A [Source:MGI Symbol;Acc:MGI:2652847]
ENSMUSG00000007659	Bcl2l1	32.1652	14.1429	3.32649	6.29194e-21	Up	BCL2-like 1 [Source:MGI Symbol;Acc:MGI:88139]
ENSMUSG00000007682	Dio2	23461.7	9519.94	17.9651	3.87288e-06	Up	deiodinase, iodothyronine, type II [Source:MGI Symbol;Acc:MGI:1338833]
ENSMUSG00000008318	Relt	7132.24	3232.72	3.14497	0.0200656	Up	RELT tumor necrosis factor receptor [Source:MGI Symbol;Acc:MGI:2443373]
ENSMUSG00000008348	Ubc	365.763	1625.97	2.56819	3.86228e-14	Up	ubiquitin C [Source:MGI Symbol;Acc:MGI:98889]
ENSMUSG00000008373	Prpf31	807.816	374.071	2.39239	4.72151e-11	Up	PRP31 pre-mRNA processing factor 31 homolog (yeast) [Source:MGI Symbol;Acc:MGI:1916238]
ENSMUSG00000008384	Sertad1	245.714	528.084	2.91039	1.04168e-12	Up	SERTA domain containing 1 [Source:MGI Symbol;Acc:MGI:1913438]
ENSMUSG00000008393	Carhsp1	25.679	7.48075	2.26658	4.66785e-11	Up	calcium regulated heat stable protein 1 [Source:MGI Symbol;Acc:MGI:1196368]
ENSMUSG00000008438	Adam21	848.812	2422.66	3.23303	0.0347519	Up	a disintegrin and metallopeptidase domain 21 [Source:MGI Symbol;Acc:MGI:1861229]
ENSMUSG00000008496	Pou2f2	26.9242	425.839	4.63547	0.000191326	Up	POU domain, class 2, transcription factor 2 [Source:MGI Symbol;Acc:MGI:101897]
ENSMUSG00000008682	Rpl10	30.8949	9.62962	2.37732	1.47552e-07	Up	ribosomal protein L10 [Source:MGI Symbol;Acc:MGI:105943]
ENSMUSG00000008734	Gprc5b	72.633	34.4387	3.0831	1.66829e-17	Up	G protein-coupled receptor, family C, group 5, member B [Source:MGI Symbol;Acc:MGI:1927596]
ENSMUSG00000009214	Tmem8c	1148.4	6155.9	56.1674	9.10844e-18	Up	transmembrane protein 8C [Source:MGI Symbol;Acc:MGI:1913389]
ENSMUSG00000009291	Pttg1ip	206.845	84.351	2.0163	2.67434e-08	Up	pituitary tumor-transforming 1 interacting protein [Source:MGI Symbol;Acc:MGI:2652132]
ENSMUSG00000009292	Trpm2	191.557	82.8385	3.47971	2.88074e-07	Up	transient receptor potential cation channel, subfamily M, member 2 [Source:MGI Symbol;Acc:MGI:1351901]
ENSMUSG00000009350	Mpo	1405.54	594.817	53.1204	0.000210757	Up	myeloperoxidase [Source:MGI Symbol;Acc:MGI:97137]
ENSMUSG00000009585	Apobec3	35.2326	15.2007	4.04186	9.83789e-27	Up	apolipoprotein B mRNA editing enzyme, catalytic polypeptide 3 [Source:MGI Symbol;Acc:MGI:1933111]
ENSMUSG00000009687	Fxyd5	14231.5	1354.28	2.09223	2.66215e-05	Up	FXYD domain-containing ion transport regulator 5 [Source:MGI Symbol;Acc:MGI:1201785]
ENSMUSG00000009772	Nuak2	1958.85	493.935	5.91369	2.1921e-37	Up	NUAK family, SNF1-like kinase, 2 [Source:MGI Symbol;Acc:MGI:1921387]
ENSMUSG00000010067	Rassf1	1264.4	2787.63	2.55226	2.3254e-11	Up	Ras association (RalGDS/AF-6) domain family member 1 [Source:MGI Symbol;Acc:MGI:1928386]
ENSMUSG00000010095	Slc3a2	58.8829	25.737	2.64066	4.78086e-15	Up	solute carrier family 3 (activators of dibasic and neutral amino acid transport), member 2 [Source:MGI Symbol;Acc:MGI:96955]
ENSMUSG00000010358	Ifi35	543.549	155.585	3.5526	2.19654e-22	Up	interferon-induced protein 35 [Source:MGI Symbol;Acc:MGI:1917360]
ENSMUSG00000010406	Mrpl52	5161.4	19224.7	2.21406	1.08707e-06	Up	mitochondrial ribosomal protein L52 [Source:MGI Symbol;Acc:MGI:1916086]
ENSMUSG00000010755	Cars	28.5875	511.894	2.09043	1.60555e-08	Up	cysteinyl-tRNA synthetase [Source:MGI Symbol;Acc:MGI:1351477]
ENSMUSG00000011008	Mcoln2	298.666	1057.75	10.6349	9.23105e-35	Up	mucolipin 2 [Source:MGI Symbol;Acc:MGI:1915529]
ENSMUSG00000011034	Slc5a1	77.8653	212.781	3.39444	3.16412e-15	Up	solute carrier family 5 (sodium/glucose cotransporter), member 1 [Source:MGI Symbol;Acc:MGI:107678]
ENSMUSG00000011114	Tbrg1	384.561	804.171	2.04149	2.15406e-08	Up	transforming growth factor beta regulated gene 1 [Source:MGI Symbol;Acc:MGI:1100877]
ENSMUSG00000011179	Odc1	381.214	789.146	10.9921	5.8872e-09	Up	ornithine decarboxylase, structural 1 [Source:MGI Symbol;Acc:MGI:97402]
ENSMUSG00000011752	Pgam1	129.13	43.8092	2.06474	1.23011e-05	Up	phosphoglycerate mutase 1 [Source:MGI Symbol;Acc:MGI:97552]
ENSMUSG00000011877	Git1	64.7688	20.9243	2.25251	2.4807e-10	Up	G protein-coupled receptor kinase-interactor 1 [Source:MGI Symbol;Acc:MGI:1927140]
ENSMUSG00000012428	Steap4	3302.98	11714.9	11.8154	5.27895e-38	Up	STEAP family member 4 [Source:MGI Symbol;Acc:MGI:1923560]
ENSMUSG00000012443	Kif11	10733.2	2420.84	2.75519	0.011795	Up	kinesin family member 11 [Source:MGI Symbol;Acc:MGI:1098231]
ENSMUSG00000012519	Mlkl	339.291	64.2912	11.7747	2.03227e-65	Up	mixed lineage kinase domain-like [Source:MGI Symbol;Acc:MGI:1921818]
ENSMUSG00000012819	Cdh23	1516.56	260.505	5.27439	7.23095e-12	Up	cadherin 23 (otocadherin) [Source:MGI Symbol;Acc:MGI:1890219]
ENSMUSG00000013353	4931406B18Rik	123.01	34.888	15.4865	0.00010527	Up	RIKEN cDNA 4931406B18 gene [Source:MGI Symbol;Acc:MGI:1921304]
ENSMUSG00000013483	Card14	176.954	46.6352	11.2239	2.18267e-05	Up	caspase recruitment domain family, member 14 [Source:MGI Symbol;Acc:MGI:2386258]
ENSMUSG00000013846	St3gal1	132.684	47.3531	3.55878	1.08818e-09	Up	ST3 beta-galactoside alpha-2,3-sialyltransferase 1 [Source:MGI Symbol;Acc:MGI:98304]
ENSMUSG00000013974	Mcemp1	1342.98	4333.88	4.79712	2.61733e-11	Up	mast cell expressed membrane protein 1 [Source:MGI Symbol;Acc:MGI:1916439]
ENSMUSG00000014158	Trpv4	7.11757	40.5811	4.14221	2.67684e-07	Up	transient receptor potential cation channel, subfamily V, member 4 [Source:MGI Symbol;Acc:MGI:1926945]
ENSMUSG00000014353	Tmem87b	37.1453	222.62	2.15162	3.49893e-09	Up	transmembrane protein 87B [Source:MGI Symbol;Acc:MGI:1919727]
ENSMUSG00000014542	Clec4f	17.7791	291.382	32.5149	0.00458825	Up	C-type lectin domain family 4, member f [Source:MGI Symbol;Acc:MGI:1859834]
ENSMUSG00000014599	Csf1	127.609	34.2629	3.15224	3.01233e-19	Up	colony stimulating factor 1 (macrophage) [Source:MGI Symbol;Acc:MGI:1339753]
ENSMUSG00000014773	Dll1	1351.31	2784.69	5.67237	1.91504e-38	Up	delta-like 1 (Drosophila) [Source:MGI Symbol;Acc:MGI:104659]
ENSMUSG00000014782	Plekhg4	1188.86	2645.42	71.8994	1.49176e-16	Up	pleckstrin homology domain containing, family G (with RhoGef domain) member 4 [Source:MGI Symbol;Acc:MGI:2142544]
ENSMUSG00000014867	Surf4	200.77	31.1434	2.31731	1.42526e-11	Up	surfeit gene 4 [Source:MGI Symbol;Acc:MGI:98445]
ENSMUSG00000014905	Dnajb9	980.629	2276.58	2.4465	5.01586e-09	Up	DnaJ heat shock protein family (Hsp40) member B9 [Source:MGI Symbol;Acc:MGI:1351618]
ENSMUSG00000015090	Ptgds	4560.23	10256.2	4.21121	0.0219502	Up	prostaglandin D2 synthase (brain) [Source:MGI Symbol;Acc:MGI:99261]
ENSMUSG00000015134	Aldh1a3	921.966	312.263	12.3353	4.22772e-19	Up	aldehyde dehydrogenase family 1, subfamily A3 [Source:MGI Symbol;Acc:MGI:1861722]
ENSMUSG00000015176	Nolc1	277.393	2042.93	2.04803	4.57316e-08	Up	nucleolar and coiled-body phosphoprotein 1 [Source:MGI Symbol;Acc:MGI:1918019]
ENSMUSG00000015312	Gadd45b	804.993	353.226	2.83284	0.00633834	Up	growth arrest and DNA-damage-inducible 45 beta [Source:MGI Symbol;Acc:MGI:107776]
ENSMUSG00000015340	Cybb	4570.58	2193.03	3.4575	2.89529e-22	Up	cytochrome b-245, beta polypeptide [Source:MGI Symbol;Acc:MGI:88574]
ENSMUSG00000015437	Gzmb	18.1396	1089.33	24.3826	3.97763e-14	Up	granzyme B [Source:MGI Symbol;Acc:MGI:109267]
ENSMUSG00000015652	Steap1	767.052	2751.02	3.40398	6.28158e-05	Up	six transmembrane epithelial antigen of the prostate 1 [Source:MGI Symbol;Acc:MGI:1917608]
ENSMUSG00000015656	Hspa8	82.9053	35.3597	2.13909	1.11986e-09	Up	heat shock protein 8 [Source:MGI Symbol;Acc:MGI:105384]
ENSMUSG00000015671	Psma2	50.6036	234.103	2.04102	0.00408799	Up	proteasome (prosome, macropain) subunit, alpha type 2 [Source:MGI Symbol;Acc:MGI:104885]
ENSMUSG00000015733	Capza2	1408.77	3000.79	2.65398	0.000138269	Up	capping protein (actin filament) muscle Z-line, alpha 2 [Source:MGI Symbol;Acc:MGI:106222]
ENSMUSG00000015839	Nfe2l2	197.493	465.054	2.42846	6.91582e-13	Up	nuclear factor, erythroid derived 2, like 2 [Source:MGI Symbol;Acc:MGI:108420]
ENSMUSG00000015880	Ncapg	113.935	54.4702	2.78428	0.00117818	Up	non-SMC condensin I complex, subunit G [Source:MGI Symbol;Acc:MGI:1930197]
ENSMUSG00000015947	Fcgr1	40.4262	15.7471	9.4101	5.27065e-25	Up	Fc receptor, IgG, high affinity I [Source:MGI Symbol;Acc:MGI:95498]
ENSMUSG00000015950	Ncf1	1065.32	2403.26	7.19459	1.02489e-19	Up	neutrophil cytosolic factor 1 [Source:MGI Symbol;Acc:MGI:97283]
ENSMUSG00000016024	Lbp	15.9545	2.29228	2.65937	1.74831e-14	Up	lipopolysaccharide binding protein [Source:MGI Symbol;Acc:MGI:1098776]
ENSMUSG00000016206	H2-M3	254.005	745.283	2.3549	5.9039e-09	Up	histocompatibility 2, M region locus 3 [Source:MGI Symbol;Acc:MGI:95915]
ENSMUSG00000016256	Ctsz	645.806	2438.19	2.45204	1.6603e-10	Up	cathepsin Z [Source:MGI Symbol;Acc:MGI:1891190]
ENSMUSG00000016257	Slmo2	221.935	474.801	2.18255	3.53141e-05	Up	slowmo homolog 2 (Drosophila) [Source:MGI Symbol;Acc:MGI:1913640]
ENSMUSG00000016319	Slc25a5	573.231	120.47	2.10151	5.82637e-09	Up	solute carrier family 25 (mitochondrial carrier, adenine nucleotide translocator), member 5 [Source:MGI Symbol;Acc:MGI:1353496]
ENSMUSG00000016496	Cd274	72.4069	33.2918	37.6365	7.59035e-134	Up	CD274 antigen [Source:MGI Symbol;Acc:MGI:1926446]
ENSMUSG00000016498	Pdcd1lg2	449.738	993.05	3.61035	0.000855439	Up	programmed cell death 1 ligand 2 [Source:MGI Symbol;Acc:MGI:1930125]
ENSMUSG00000016524	Il19	89.4409	310.852	26.236	0.01569	Up	interleukin 19 [Source:MGI Symbol;Acc:MGI:1890472]
ENSMUSG00000016528	Mapkapk2	3183.5	7948.65	2.76797	2.9344e-08	Up	MAP kinase-activated protein kinase 2 [Source:MGI Symbol;Acc:MGI:109298]
ENSMUSG00000016529	Il10	102.279	44.9173	184.068	0.000825893	Up	interleukin 10 [Source:MGI Symbol;Acc:MGI:96537]
ENSMUSG00000016559	H3f3b	134.151	54.1782	3.19348	2.59044e-10	Up	H3 histone, family 3B [Source:MGI Symbol;Acc:MGI:1101768]
ENSMUSG00000016831	Tox4	654.556	6241.62	2.05393	1.45631e-08	Up	TOX high mobility group box family member 4 [Source:MGI Symbol;Acc:MGI:1915389]
ENSMUSG00000017009	Sdc4	28.5788	12.5929	3.38597	1.93995e-10	Up	syndecan 4 [Source:MGI Symbol;Acc:MGI:1349164]
ENSMUSG00000017057	Il13ra1	161.474	390.626	2.63271	7.64954e-14	Up	interleukin 13 receptor, alpha 1 [Source:MGI Symbol;Acc:MGI:105052]
ENSMUSG00000017221	Psmd3	21.4778	50.5023	2.0183	6.22907e-08	Up	proteasome (prosome, macropain) 26S subunit, non-ATPase, 3 [Source:MGI Symbol;Acc:MGI:98858]
ENSMUSG00000017499	Cdc6	337.948	136.225	2.84312	1.76373e-06	Up	cell division cycle 6 [Source:MGI Symbol;Acc:MGI:1345150]
ENSMUSG00000017652	Cd40	425.665	18.8276	6.4582	2.32757e-41	Up	CD40 antigen [Source:MGI Symbol;Acc:MGI:88336]
ENSMUSG00000017679	Ttpal	230.518	661.384	2.14123	2.86816e-09	Up	tocopherol (alpha) transfer protein-like [Source:MGI Symbol;Acc:MGI:1923330]
ENSMUSG00000017707	Serinc3	676	2260.88	2.89858	8.75291e-15	Up	serine incorporator 3 [Source:MGI Symbol;Acc:MGI:1349457]
ENSMUSG00000017715	Pgs1	34.6994	116.559	2.65955	2.71133e-14	Up	phosphatidylglycerophosphate synthase 1 [Source:MGI Symbol;Acc:MGI:1921701]
ENSMUSG00000017716	Birc5	286.782	950.992	4.74616	0.000223162	Up	baculoviral IAP repeat-containing 5 [Source:MGI Symbol;Acc:MGI:1203517]
ENSMUSG00000017737	Mmp9	138.644	25.7466	6.82055	4.98162e-21	Up	matrix metallopeptidase 9 [Source:MGI Symbol;Acc:MGI:97011]
ENSMUSG00000017830	Dhx58	570.505	118.904	8.7426	1.42628e-15	Up	DEXH (Asp-Glu-X-His) box polypeptide 58 [Source:MGI Symbol;Acc:MGI:1931560]
ENSMUSG00000017861	Mybl2	817.548	294.83	4.40302	0.00350028	Up	myeloblastosis oncogene-like 2 [Source:MGI Symbol;Acc:MGI:101785]
ENSMUSG00000017929	B4galt5	1377.12	437.006	2.95524	1.03288e-16	Up	UDP-Gal:betaGlcNAc beta 1,4-galactosyltransferase, polypeptide 5 [Source:MGI Symbol;Acc:MGI:1927169]
ENSMUSG00000018076	Med13l	95.2613	729.354	2.0235	1.67968e-08	Up	mediator complex subunit 13-like [Source:MGI Symbol;Acc:MGI:2670178]
ENSMUSG00000018143	Mafk	445.248	2031.85	3.46466	4.33573e-22	Up	v-maf musculoaponeurotic fibrosarcoma oncogene family, protein K (avian) [Source:MGI Symbol;Acc:MGI:99951]
ENSMUSG00000018171	Vmp1	82.0848	40.5732	3.94568	2.24527e-26	Up	vacuole membrane protein 1 [Source:MGI Symbol;Acc:MGI:1923159]
ENSMUSG00000018189	Uchl5	525.432	1341.09	2.00149	2.08952e-05	Up	ubiquitin carboxyl-terminal esterase L5 [Source:MGI Symbol;Acc:MGI:1914848]
ENSMUSG00000018293	Pfn1	1223.59	2724.92	2.04738	1.38888e-08	Up	profilin 1 [Source:MGI Symbol;Acc:MGI:97549]
ENSMUSG00000018334	Ksr1	109.966	7279.18	2.15359	1.21745e-08	Up	kinase suppressor of ras 1 [Source:MGI Symbol;Acc:MGI:105051]
ENSMUSG00000018339	Gpx3	44.224	122.093	2.07097	1.24173e-08	Up	glutathione peroxidase 3 [Source:MGI Symbol;Acc:MGI:105102]
ENSMUSG00000018341	Il12rb2	187.501	93.1807	3.00171	0.00842735	Up	interleukin 12 receptor, beta 2 [Source:MGI Symbol;Acc:MGI:1270861]
ENSMUSG00000018476	Kdm6b	120.189	43.5812	3.65145	6.08509e-09	Up	KDM1 lysine (K)-specific demethylase 6B [Source:MGI Symbol;Acc:MGI:2448492]
ENSMUSG00000018500	Adora2b	73.4331	26.0152	3.63559	3.35895e-17	Up	adenosine A2b receptor [Source:MGI Symbol;Acc:MGI:99403]
ENSMUSG00000018507	Trpv2	44.7409	178.416	2.05377	4.30232e-07	Up	transient receptor potential cation channel, subfamily V, member 2 [Source:MGI Symbol;Acc:MGI:1341836]
ENSMUSG00000018654	Ikzf1	11.279	2.44953	2.77307	0.00128576	Up	IKAROS family zinc finger 1 [Source:MGI Symbol;Acc:MGI:1342540]
ENSMUSG00000018848	Rars	6.13904	22.3415	2.28223	2.0704e-10	Up	arginyl-tRNA synthetase [Source:MGI Symbol;Acc:MGI:1914297]
ENSMUSG00000018899	Irf1	45.5515	7.52815	9.10287	1.15744e-34	Up	interferon regulatory factor 1 [Source:MGI Symbol;Acc:MGI:96590]
ENSMUSG00000018916	Csf2	56.4786	23.1468	2.01795	0.0488896	Up	colony stimulating factor 2 (granulocyte-macrophage) [Source:MGI Symbol;Acc:MGI:1339752]
ENSMUSG00000018920	Cxcl16	56.4892	6.86836	2.5958	9.45688e-14	Up	chemokine (C-X-C motif) ligand 16 [Source:MGI Symbol;Acc:MGI:1932682]
ENSMUSG00000018930	Ccl4	4863.49	1875.31	135.245	1.79827e-12	Up	chemokine (C-C motif) ligand 4 [Source:MGI Symbol;Acc:MGI:98261]
ENSMUSG00000018986	Slfn3	1593.54	699.532	7.56704	3.8102e-39	Up	schlafen 3 [Source:MGI Symbol;Acc:MGI:1329005]
ENSMUSG00000019082	Slc25a22	529.488	110.292	2.60374	1.97771e-07	Up	solute carrier family 25 (mitochondrial carrier, glutamate), member 22 [Source:MGI Symbol;Acc:MGI:1915517]
ENSMUSG00000019122	Ccl9	1408.75	677.924	2.90101	0.00141949	Up	chemokine (C-C motif) ligand 9 [Source:MGI Symbol;Acc:MGI:104533]
ENSMUSG00000019173	Rab5c	7472.32	810.964	2.57243	1.35168e-13	Up	RAB5C, member RAS oncogene family [Source:MGI Symbol;Acc:MGI:105306]
ENSMUSG00000019188	H13	3397.53	1557.05	2.27986	5.4339e-11	Up	histocompatibility 13 [Source:MGI Symbol;Acc:MGI:95886]
ENSMUSG00000019359	Gdpd2	119.899	57.595	8.60452	1.74407e-33	Up	glycerophosphodiester phosphodiesterase domain containing 2 [Source:MGI Symbol;Acc:MGI:1918834]
ENSMUSG00000019564	Arid3a	70.3309	6130.6	3.42928	4.99672e-05	Up	AT rich interactive domain 3A (BRIGHT-like) [Source:MGI Symbol;Acc:MGI:1328360]
ENSMUSG00000019577	Pdk4	1419.29	3486.54	7.65933	2.06524e-21	Up	pyruvate dehydrogenase kinase, isoenzyme 4 [Source:MGI Symbol;Acc:MGI:1351481]
ENSMUSG00000019790	Stxbp5	148.699	503.885	2.25365	2.3888e-10	Up	syntaxin binding protein 5 (tomosyn) [Source:MGI Symbol;Acc:MGI:1926058]
ENSMUSG00000019794	Katna1	1169.22	3690.06	2.66357	1.94978e-13	Up	katanin p60 (ATPase-containing) subunit A1 [Source:MGI Symbol;Acc:MGI:1344353]
ENSMUSG00000019814	Ltv1	35.9494	103.768	2.0922	4.40156e-08	Up	LTV1 homolog (S. cerevisiae) [Source:MGI Symbol;Acc:MGI:2447810]
ENSMUSG00000019832	Rab32	36.0328	98.8421	3.39662	1.96984e-18	Up	RAB32, member RAS oncogene family [Source:MGI Symbol;Acc:MGI:1915094]
ENSMUSG00000019850	Tnfaip3	80.573	5.99107	26.9527	2.30109e-22	Up	tumor necrosis factor, alpha-induced protein 3 [Source:MGI Symbol;Acc:MGI:1196377]
ENSMUSG00000019876	Pkib	269.057	58.0973	2.24476	0.0356095	Up	protein kinase inhibitor beta, cAMP dependent, testis specific [Source:MGI Symbol;Acc:MGI:101937]
ENSMUSG00000019890	Nts	151.001	61.0552	9.14836	0.0281834	Up	neurotensin [Source:MGI Symbol;Acc:MGI:1328351]
ENSMUSG00000019923	Zwint	59.7031	17.363	2.26973	9.65961e-06	Up	ZW10 interactor [Source:MGI Symbol;Acc:MGI:1289227]
ENSMUSG00000019942	Cdk1	0.650743	13.6588	3.21082	0.00538473	Up	cyclin-dependent kinase 1 [Source:MGI Symbol;Acc:MGI:88351]
ENSMUSG00000019970	Sgk1	101.318	240.592	2.95501	8.83646e-18	Up	serum/glucocorticoid regulated kinase 1 [Source:MGI Symbol;Acc:MGI:1340062]
ENSMUSG00000019979	Apaf1	447.947	161.727	2.6547	2.07504e-14	Up	apoptotic peptidase activating factor 1 [Source:MGI Symbol;Acc:MGI:1306796]
ENSMUSG00000019992	Mtfr2	1699.43	15317.2	15.0621	1.52876e-08	Up	mitochondrial fission regulator 2 [Source:MGI Symbol;Acc:MGI:1919054]
ENSMUSG00000020010	Vnn3	194.109	586.552	2.44041	5.49021e-09	Up	vanin 3 [Source:MGI Symbol;Acc:MGI:1347055]
ENSMUSG00000020018	Snrpf	873.963	2011.09	2.12709	4.90966e-05	Up	small nuclear ribonucleoprotein polypeptide F [Source:MGI Symbol;Acc:MGI:1917128]
ENSMUSG00000020023	Tmcc3	695.833	181.251	3.55077	8.51697e-16	Up	transmembrane and coiled coil domains 3 [Source:MGI Symbol;Acc:MGI:2442900]
ENSMUSG00000020027	Socs2	2086.17	5235.99	2.07651	7.30494e-09	Up	suppressor of cytokine signaling 2 [Source:MGI Symbol;Acc:MGI:1201787]
ENSMUSG00000020038	Cry1	2833.48	1046.72	4.86168	2.38679e-28	Up	cryptochrome 1 (photolyase-like) [Source:MGI Symbol;Acc:MGI:1270841]
ENSMUSG00000020044	Timp3	423.735	66.3088	5.60402	1.72009e-39	Up	tissue inhibitor of metalloproteinase 3 [Source:MGI Symbol;Acc:MGI:98754]
ENSMUSG00000020075	Ddx21	966.707	90.1536	2.52947	1.91485e-13	Up	DEAD (Asp-Glu-Ala-Asp) box polypeptide 21 [Source:MGI Symbol;Acc:MGI:1860494]
ENSMUSG00000020077	Srgn	286.53	90.6368	8.33119	0.010039	Up	serglycin [Source:MGI Symbol;Acc:MGI:97756]
ENSMUSG00000020089	Ppa1	3.86666	0	5.12859	9.82166e-33	Up	pyrophosphatase (inorganic) 1 [Source:MGI Symbol;Acc:MGI:97831]
ENSMUSG00000020108	Ddit4	285.712	723.856	7.51532	3.64472e-12	Up	DNA-damage-inducible transcript 4 [Source:MGI Symbol;Acc:MGI:1921997]
ENSMUSG00000020115	Tbk1	17479.7	2940.69	3.21077	3.34435e-19	Up	TANK-binding kinase 1 [Source:MGI Symbol;Acc:MGI:1929658]
ENSMUSG00000020116	Pno1	1195.25	3975.98	2.38396	3.53776e-06	Up	partner of NOB1 homolog (S. cerevisiae) [Source:MGI Symbol;Acc:MGI:1913499]
ENSMUSG00000020120	Plek	136.939	2460.12	5.38446	1.84594e-08	Up	pleckstrin [Source:MGI Symbol;Acc:MGI:1860485]
ENSMUSG00000020122	Egfr	76.1069	36.8798	2.143	9.59927e-10	Up	epidermal growth factor receptor [Source:MGI Symbol;Acc:MGI:95294]
ENSMUSG00000020125	Elane	349.606	135.528	63.628	0.00185711	Up	elastase, neutrophil expressed [Source:MGI Symbol;Acc:MGI:2679229]
ENSMUSG00000020152	Actr2	869.392	215.038	2.0075	3.87611e-08	Up	ARP2 actin-related protein 2 [Source:MGI Symbol;Acc:MGI:1913963]
ENSMUSG00000020178	Adora2a	138.714	64.9091	7.224	8.48095e-24	Up	adenosine A2a receptor [Source:MGI Symbol;Acc:MGI:99402]
ENSMUSG00000020181	Nav3	271.221	130.137	2.55638	0.000961225	Up	neuron navigator 3 [Source:MGI Symbol;Acc:MGI:2183703]
ENSMUSG00000020185	E2f7	201.44	66.3837	2.54623	0.0122551	Up	E2F transcription factor 7 [Source:MGI Symbol;Acc:MGI:1289147]
ENSMUSG00000020205	Phlda1	57.9714	13.7922	2.13914	0.000496234	Up	pleckstrin homology-like domain, family A, member 1 [Source:MGI Symbol;Acc:MGI:1096880]
ENSMUSG00000020225	Tmbim4	1074.34	390.731	2.2001	8.90397e-09	Up	transmembrane BAX inhibitor motif containing 4 [Source:MGI Symbol;Acc:MGI:1915462]
ENSMUSG00000020227	Irak3	143.62	451.681	19.5945	8.7382e-07	Up	interleukin-1 receptor-associated kinase 3 [Source:MGI Symbol;Acc:MGI:1921164]
ENSMUSG00000020248	Nfyb	2249.63	5777.49	2.58161	1.99898e-12	Up	nuclear transcription factor-Y beta [Source:MGI Symbol;Acc:MGI:97317]
ENSMUSG00000020250	Txnrd1	521.017	1246.48	4.75853	1.01934e-12	Up	thioredoxin reductase 1 [Source:MGI Symbol;Acc:MGI:1354175]
ENSMUSG00000020255	D10Wsu102e	423.802	1233.43	2.20707	2.01883e-07	Up	DNA segment, Chr 10, Wayne State University 102, expressed [Source:MGI Symbol;Acc:MGI:106381]
ENSMUSG00000020275	Rel	1263.48	2863.78	2.90419	0.000217736	Up	reticuloendotheliosis oncogene [Source:MGI Symbol;Acc:MGI:97897]
ENSMUSG00000020300	Cpeb4	1365.77	331.811	2.38622	2.81022e-12	Up	cytoplasmic polyadenylation element binding protein 4 [Source:MGI Symbol;Acc:MGI:1914829]
ENSMUSG00000020330	Hmmr	3.93945	12.7363	3.08504	0.00166105	Up	hyaluronan mediated motility receptor (RHAMM) [Source:MGI Symbol;Acc:MGI:104667]
ENSMUSG00000020363	Gfpt2	134.609	623.979	5.03195	7.69333e-15	Up	glutamine fructose-6-phosphate transaminase 2 [Source:MGI Symbol;Acc:MGI:1338883]
ENSMUSG00000020387	Jade2	6130.15	2375.68	2.38858	5.27669e-05	Up	jade family PHD finger 2 [Source:MGI Symbol;Acc:MGI:1924151]
ENSMUSG00000020400	Tnip1	105.881	251.714	11.9536	2.82213e-40	Up	TNFAIP3 interacting protein 1 [Source:MGI Symbol;Acc:MGI:1926194]
ENSMUSG00000020407	Upp1	490.59	1512.54	36.2995	2.46009e-18	Up	uridine phosphorylase 1 [Source:MGI Symbol;Acc:MGI:1097668]
ENSMUSG00000020437	Myo1g	1487.99	711.713	2.09457	0.00445782	Up	myosin IG [Source:MGI Symbol;Acc:MGI:1927091]
ENSMUSG00000020460	Rps27a	47.4176	20.7441	2.02536	0.00033822	Up	ribosomal protein S27A [Source:MGI Symbol;Acc:MGI:1925544]
ENSMUSG00000020464	Pnpt1	0.963048	54.0918	2.45528	2.13002e-11	Up	polyribonucleotide nucleotidyltransferase 1 [Source:MGI Symbol;Acc:MGI:1918951]
ENSMUSG00000020476	Dbnl	2726.32	5497.07	2.0168	3.16579e-08	Up	drebrin-like [Source:MGI Symbol;Acc:MGI:700006]
ENSMUSG00000020484	Xbp1	131.088	456.148	3.49952	1.40268e-23	Up	X-box binding protein 1 [Source:MGI Symbol;Acc:MGI:98970]
ENSMUSG00000020493	Prr11	6.58504	349.8	2.38759	0.00983085	Up	proline rich 11 [Source:MGI Symbol;Acc:MGI:2444496]
ENSMUSG00000020534	Shmt1	169.704	56.0687	2.15895	1.20992e-06	Up	serine hydroxymethyltransferase 1 (soluble) [Source:MGI Symbol;Acc:MGI:98299]
ENSMUSG00000020572	Nampt	156.77	71.6725	9.81485	2.82103e-28	Up	nicotinamide phosphoribosyltransferase [Source:MGI Symbol;Acc:MGI:1929865]
ENSMUSG00000020573	Pik3cg	7.52195	0.419974	2.13598	1.81719e-06	Up	phosphoinositide-3-kinase, catalytic, gamma polypeptide [Source:MGI Symbol;Acc:MGI:1353576]
ENSMUSG00000020581	Agr2	422.669	168.047	2.90775	9.85333e-09	Up	anterior gradient 2 [Source:MGI Symbol;Acc:MGI:1344405]
ENSMUSG00000020591	Ntsr2	691.979	2796.89	12.062	0.000509286	Up	neurotensin receptor 2 [Source:MGI Symbol;Acc:MGI:108018]
ENSMUSG00000020609	Apob	6.49397	1.14001	13.2343	2.98536e-05	Up	apolipoprotein B [Source:MGI Symbol;Acc:MGI:88052]
ENSMUSG00000020611	Gna13	285.292	87.5042	2.66255	4.24409e-15	Up	guanine nucleotide binding protein, alpha 13 [Source:MGI Symbol;Acc:MGI:95768]
ENSMUSG00000020627	Klhl29	481.919	170.891	3.34327	7.43227e-13	Up	kelch-like 29 [Source:MGI Symbol;Acc:MGI:2683857]
ENSMUSG00000020638	Cmpk2	19.7077	4.72956	5.761	3.90007e-15	Up	cytidine monophosphate (UMP-CMP) kinase 2, mitochondrial [Source:MGI Symbol;Acc:MGI:99830]
ENSMUSG00000020641	Rsad2	1089.94	2280.42	27.3223	5.00974e-10	Up	radical S-adenosyl methionine domain containing 2 [Source:MGI Symbol;Acc:MGI:1929628]
ENSMUSG00000020649	Rrm2	243.271	1438.63	5.90514	0.0023962	Up	ribonucleotide reductase M2 [Source:MGI Symbol;Acc:MGI:98181]
ENSMUSG00000020651	Slc26a4	325.646	137.354	2.81362	9.21337e-08	Up	solute carrier family 26, member 4 [Source:MGI Symbol;Acc:MGI:1346029]
ENSMUSG00000020676	Ccl11	302.753	9.3653	5.06346	0.00176592	Up	chemokine (C-C motif) ligand 11 [Source:MGI Symbol;Acc:MGI:103576]
ENSMUSG00000020684	Rasl10b	205.958	40.2876	8.7057	1.17371e-21	Up	RAS-like, family 10, member B [Source:MGI Symbol;Acc:MGI:2685575]
ENSMUSG00000020689	Itgb3	17.7118	3.57729	2.03063	3.81449e-05	Up	integrin beta 3 [Source:MGI Symbol;Acc:MGI:96612]
ENSMUSG00000020696	Rffl	633.096	1615.83	3.04335	1.02807e-06	Up	ring finger and FYVE like domain containing protein [Source:MGI Symbol;Acc:MGI:1914588]
ENSMUSG00000020706	Ftsj3	9.71572	0.312316	2.05319	3.26151e-08	Up	FtsJ RNA methyltransferase homolog 3 (E. coli) [Source:MGI Symbol;Acc:MGI:1860295]
ENSMUSG00000020709	Adap2	2072.48	5472.71	2.14511	7.65101e-08	Up	ArfGAP with dual PH domains 2 [Source:MGI Symbol;Acc:MGI:2663075]
ENSMUSG00000020720	Psmd12	34.2356	9.90359	2.08334	2.37633e-08	Up	proteasome (prosome, macropain) 26S subunit, non-ATPase, 12 [Source:MGI Symbol;Acc:MGI:1914247]
ENSMUSG00000020733	Slc9a3r1	809.261	2874.98	2.35329	8.14829e-05	Up	solute carrier family 9 (sodium/hydrogen exchanger), member 3 regulator 1 [Source:MGI Symbol;Acc:MGI:1349482]
ENSMUSG00000020737	Hn1	318.081	704.251	2.00188	1.0819e-07	Up	hematological and neurological expressed sequence 1 [Source:MGI Symbol;Acc:MGI:1096361]
ENSMUSG00000020806	Rhbdf2	25.9011	11.5851	3.78026	2.55323e-24	Up	rhomboid 5 homolog 2 (Drosophila) [Source:MGI Symbol;Acc:MGI:2442473]
ENSMUSG00000020812	1810032O08Rik	1816.56	657.145	2.63854	1.05081e-07	Up	RIKEN cDNA 1810032O08 gene [Source:MGI Symbol;Acc:MGI:1913543]
ENSMUSG00000020826	Nos2	475.81	994.646	17.7858	1.78799e-10	Up	nitric oxide synthase 2, inducible [Source:MGI Symbol;Acc:MGI:97361]
ENSMUSG00000020848	Doc2b	322.771	17.3102	5.19143	3.73421e-10	Up	double C2, beta [Source:MGI Symbol;Acc:MGI:1100497]
ENSMUSG00000020869	Lrrc59	175.888	80.1247	3.03494	3.99045e-18	Up	leucine rich repeat containing 59 [Source:MGI Symbol;Acc:MGI:2138133]
ENSMUSG00000020893	Per1	62.0912	660.331	4.89091	1.91378e-20	Up	period circadian clock 1 [Source:MGI Symbol;Acc:MGI:1098283]
ENSMUSG00000020897	Aurkb	130.693	443.63	3.85637	8.60706e-05	Up	aurora kinase B [Source:MGI Symbol;Acc:MGI:107168]
ENSMUSG00000020901	Pik3r5	1093.4	2232.17	4.98238	4.9314e-05	Up	phosphoinositide-3-kinase, regulatory subunit 5, p101 [Source:MGI Symbol;Acc:MGI:2443588]
ENSMUSG00000020914	Top2a	325.385	41.2516	4.27983	2.85908e-08	Up	topoisomerase (DNA) II alpha [Source:MGI Symbol;Acc:MGI:98790]
ENSMUSG00000020953	Coch	478.9	5264.09	4.29581	0.00319351	Up	cochlin [Source:MGI Symbol;Acc:MGI:1278313]
ENSMUSG00000021024	Psma6	39.9025	9.55771	2.62177	0.000438397	Up	proteasome (prosome, macropain) subunit, alpha type 6 [Source:MGI Symbol;Acc:MGI:1347006]
ENSMUSG00000021025	Nfkbia	447.29	166.363	12.1539	3.09312e-16	Up	nuclear factor of kappa light polypeptide gene enhancer in B cells inhibitor, alpha [Source:MGI Symbol;Acc:MGI:104741]
ENSMUSG00000021070	Bdkrb2	16.1049	2.66484	3.40522	3.68009e-07	Up	bradykinin receptor, beta 2 [Source:MGI Symbol;Acc:MGI:102845]
ENSMUSG00000021091	Serpina3n	279.305	105.37	33.0946	5.79692e-73	Up	serine (or cysteine) peptidase inhibitor, clade A, member 3N [Source:MGI Symbol;Acc:MGI:105045]
ENSMUSG00000021109	Hif1a	129.202	266.768	7.72052	1.65323e-15	Up	hypoxia inducible factor 1, alpha subunit [Source:MGI Symbol;Acc:MGI:106918]
ENSMUSG00000021116	Eif2s1	964.888	2173.42	2.48897	1.65031e-08	Up	eukaryotic translation initiation factor 2, subunit 1 alpha [Source:MGI Symbol;Acc:MGI:95299]
ENSMUSG00000021123	Rdh12	826.897	293.958	4.16194	4.50063e-05	Up	retinol dehydrogenase 12 [Source:MGI Symbol;Acc:MGI:1925224]
ENSMUSG00000021125	Arg2	632.936	7478.41	9.71522	5.68829e-06	Up	arginase type II [Source:MGI Symbol;Acc:MGI:1330806]
ENSMUSG00000021133	Susd6	134.007	369.216	3.08399	1.78411e-19	Up	sushi domain containing 6 [Source:MGI Symbol;Acc:MGI:2444661]
ENSMUSG00000021196	Pfkp	170.16	2003.58	2.21081	5.96218e-10	Up	phosphofructokinase, platelet [Source:MGI Symbol;Acc:MGI:1891833]
ENSMUSG00000021208	Ifi27l2b	134.879	34.7169	6.18959	0.049809	Up	interferon, alpha-inducible protein 27 like 2B [Source:MGI Symbol;Acc:MGI:1916390]
ENSMUSG00000021250	Fos	18.7952	99.1331	2.18719	1.70618e-09	Up	FBJ osteosarcoma oncogene [Source:MGI Symbol;Acc:MGI:95574]
ENSMUSG00000021266	Wars	22.3554	8.14054	8.55881	4.25356e-11	Up	tryptophanyl-tRNA synthetase [Source:MGI Symbol;Acc:MGI:104630]
ENSMUSG00000021281	Tnfaip2	912.261	295.991	9.77198	9.15317e-65	Up	tumor necrosis factor, alpha-induced protein 2 [Source:MGI Symbol;Acc:MGI:104960]
ENSMUSG00000021282	Eif5	2501.39	823.464	2.34168	7.88156e-09	Up	eukaryotic translation initiation factor 5 [Source:MGI Symbol;Acc:MGI:95309]
ENSMUSG00000021298	Gpr132	1884.63	450.925	2.95935	0.00479676	Up	G protein-coupled receptor 132 [Source:MGI Symbol;Acc:MGI:1890220]
ENSMUSG00000021322	Aoah	0.957216	14.824	18.1245	2.07169e-08	Up	acyloxyacyl hydrolase [Source:MGI Symbol;Acc:MGI:1350928]
ENSMUSG00000021360	Gcnt2	74.6811	21.4754	2.04329	2.92581e-08	Up	glucosaminyl (N-acetyl) transferase 2, I-branching enzyme [Source:MGI Symbol;Acc:MGI:1100870]
ENSMUSG00000021364	Elovl2	631.12	310.932	9.83063	0.0254311	Up	elongation of very long chain fatty acids (FEN1/Elo2, SUR4/Elo3, yeast)-like 2 [Source:MGI Symbol;Acc:MGI:1858960]
ENSMUSG00000021367	Edn1	18.2832	205.207	3.26773	0.0290327	Up	endothelin 1 [Source:MGI Symbol;Acc:MGI:95283]
ENSMUSG00000021396	Nxnl2	92.3719	27.5773	4.6351	0.00302578	Up	nucleoredoxin-like 2 [Source:MGI Symbol;Acc:MGI:1922374]
ENSMUSG00000021408	Ripk1	9.75452	1.14001	2.74891	2.7899e-15	Up	receptor (TNFRSF)-interacting serine-threonine kinase 1 [Source:MGI Symbol;Acc:MGI:108212]
ENSMUSG00000021411	Pxdc1	2469.77	1143.11	2.37222	0.000495314	Up	PX domain containing 1 [Source:MGI Symbol;Acc:MGI:1914145]
ENSMUSG00000021451	Sema4d	1407.33	5008.38	2.85885	1.47116e-05	Up	sema domain, immunoglobulin domain (Ig), transmembrane domain (TM) and short cytoplasmic domain, (semaphorin) 4D [Source:MGI Symbol;Acc:MGI:109244]
ENSMUSG00000021453	Gadd45g	316.973	1520.55	8.16404	7.23402e-43	Up	growth arrest and DNA-damage-inducible 45 gamma [Source:MGI Symbol;Acc:MGI:1346325]
ENSMUSG00000021457	Syk	278.139	82.245	3.22272	4.44792e-11	Up	spleen tyrosine kinase [Source:MGI Symbol;Acc:MGI:99515]
ENSMUSG00000021493	Pdlim7	86.7709	359.423	2.43945	0.000460079	Up	PDZ and LIM domain 7 [Source:MGI Symbol;Acc:MGI:1914649]
ENSMUSG00000021508	Cxcl14	76.3405	15.9559	3.34492	2.11219e-20	Up	chemokine (C-X-C motif) ligand 14 [Source:MGI Symbol;Acc:MGI:1888514]
ENSMUSG00000021569	Trip13	22.5562	3.92636	3.5061	6.05679e-05	Up	thyroid hormone receptor interactor 13 [Source:MGI Symbol;Acc:MGI:1916966]
ENSMUSG00000021591	Glrx	536.036	113.522	3.25044	5.63455e-06	Up	glutaredoxin [Source:MGI Symbol;Acc:MGI:2135625]
ENSMUSG00000021614	Vcan	1082.45	2329.02	6.73738	2.51377e-09	Up	versican [Source:MGI Symbol;Acc:MGI:102889]
ENSMUSG00000021702	Thbs4	961.677	411.601	2.30515	0.0225886	Up	thrombospondin 4 [Source:MGI Symbol;Acc:MGI:1101779]
ENSMUSG00000021730	Hcn1	146.956	43.7715	3.46571	3.94501e-05	Up	hyperpolarization-activated, cyclic nucleotide-gated K+ 1 [Source:MGI Symbol;Acc:MGI:1096392]
ENSMUSG00000021750	Fam107a	13.9548	3.81711	5.36617	6.46714e-06	Up	family with sequence similarity 107, member A [Source:MGI Symbol;Acc:MGI:3041256]
ENSMUSG00000021765	Fst	0.634257	20.6228	2.40721	9.81434e-06	Up	follistatin [Source:MGI Symbol;Acc:MGI:95586]
ENSMUSG00000021803	Cdhr1	873.22	2752.6	2.94742	0.0104294	Up	cadherin-related family member 1 [Source:MGI Symbol;Acc:MGI:2157782]
ENSMUSG00000021814	Anxa7	58.7053	21.8719	2.39269	4.67883e-12	Up	annexin A7 [Source:MGI Symbol;Acc:MGI:88031]
ENSMUSG00000021871	Pnp	416.692	2363.63	5.66342	2.71797e-38	Up	purine-nucleoside phosphorylase [Source:MGI Symbol;Acc:MGI:97365]
ENSMUSG00000021877	Arf4	249.758	80.5442	2.12621	2.1153e-09	Up	ADP-ribosylation factor 4 [Source:MGI Symbol;Acc:MGI:99433]
ENSMUSG00000021886	Gpr65	2.60981	187.644	5.05332	6.60986e-21	Up	G-protein coupled receptor 65 [Source:MGI Symbol;Acc:MGI:108031]
ENSMUSG00000021903	Galnt15	4445.59	1633.34	2.01201	5.02138e-06	Up	UDP-N-acetyl-alpha-D-galactosamine:polypeptide N-acetylgalactosaminyltransferase 15 [Source:MGI Symbol;Acc:MGI:1926004]
ENSMUSG00000021930	Spryd7	28.8399	3.68654	2.27447	4.49454e-07	Up	SPRY domain containing 7 [Source:MGI Symbol;Acc:MGI:1913924]
ENSMUSG00000021990	Spata13	2451.86	5681.71	4.23861	3.74536e-08	Up	spermatogenesis associated 13 [Source:MGI Symbol;Acc:MGI:104838]
ENSMUSG00000021996	Esd	708.064	1732.28	2.95031	0.0237975	Up	esterase D/formylglutathione hydrolase [Source:MGI Symbol;Acc:MGI:95421]
ENSMUSG00000021998	Lcp1	856.637	403.761	2.39872	1.67813e-08	Up	lymphocyte cytosolic protein 1 [Source:MGI Symbol;Acc:MGI:104808]
ENSMUSG00000022014	Epsti1	9.98238	1.03236	3.12474	9.49538e-09	Up	epithelial stromal interaction 1 (breast) [Source:MGI Symbol;Acc:MGI:1915168]
ENSMUSG00000022015	Tnfsf11	8.9184	37.5573	3.29158	0.00424226	Up	tumor necrosis factor (ligand) superfamily, member 11 [Source:MGI Symbol;Acc:MGI:1100089]
ENSMUSG00000022018	Rgcc	1683.88	789.462	6.42499	8.84591e-44	Up	regulator of cell cycle [Source:MGI Symbol;Acc:MGI:1913464]
ENSMUSG00000022026	Olfm4	54.127	667.674	117.734	4.62862e-12	Up	olfactomedin 4 [Source:MGI Symbol;Acc:MGI:2685142]
ENSMUSG00000022033	Pbk	632.107	1294.57	2.51139	0.00425834	Up	PDZ binding kinase [Source:MGI Symbol;Acc:MGI:1289156]
ENSMUSG00000022035	Ccdc25	262.167	87.768	2.79912	1.42583e-14	Up	coiled-coil domain containing 25 [Source:MGI Symbol;Acc:MGI:1914429]
ENSMUSG00000022074	Tnfrsf10b	142.475	24.5889	4.85754	6.44141e-13	Up	tumor necrosis factor receptor superfamily, member 10b [Source:MGI Symbol;Acc:MGI:1341090]
ENSMUSG00000022089	Bin3	694.711	1968	2.17016	0.0208071	Up	bridging integrator 3 [Source:MGI Symbol;Acc:MGI:1929883]
ENSMUSG00000022094	Slc39a14	2617.82	9051.1	20.3505	1.08763e-99	Up	solute carrier family 39 (zinc transporter), member 14 [Source:MGI Symbol;Acc:MGI:2384851]
ENSMUSG00000022102	Dok2	3510.53	525.662	5.10673	4.02487e-11	Up	docking protein 2 [Source:MGI Symbol;Acc:MGI:1332623]
ENSMUSG00000022111	Uchl3	29.7609	725.647	2.13783	0.00976551	Up	ubiquitin carboxyl-terminal esterase L3 (ubiquitin thiolesterase) [Source:MGI Symbol;Acc:MGI:1355274]
ENSMUSG00000022126	Irg1	42.199	11.0345	405.003	6.9684e-30	Up	immunoresponsive gene 1 [Source:MGI Symbol;Acc:MGI:103206]
ENSMUSG00000022146	Osmr	106.879	31.7259	5.67172	2.09135e-23	Up	oncostatin M receptor [Source:MGI Symbol;Acc:MGI:1330819]
ENSMUSG00000022148	Fyb	130.901	59.4867	4.28095	2.15889e-09	Up	FYN binding protein [Source:MGI Symbol;Acc:MGI:1346327]
ENSMUSG00000022180	Slc7a8	14.9158	50.7732	4.62715	1.82632e-19	Up	solute carrier family 7 (cationic amino acid transporter, y+ system), member 8 [Source:MGI Symbol;Acc:MGI:1355323]
ENSMUSG00000022184	Fbxo4	2614.42	5592.47	2.23675	3.74573e-05	Up	F-box protein 4 [Source:MGI Symbol;Acc:MGI:2146220]
ENSMUSG00000022216	Psme1	1100.16	2245.45	3.19513	8.20334e-20	Up	proteasome (prosome, macropain) activator subunit 1 (PA28 alpha) [Source:MGI Symbol;Acc:MGI:1096367]
ENSMUSG00000022218	Tgm1	2369.28	6288.03	3.4648	8.16043e-20	Up	transglutaminase 1, K polypeptide [Source:MGI Symbol;Acc:MGI:98730]
ENSMUSG00000022221	Ripk3	2632.89	6393.88	4.82074	8.21536e-09	Up	receptor-interacting serine-threonine kinase 3 [Source:MGI Symbol;Acc:MGI:2154952]
ENSMUSG00000022229	Atp12a	46.2946	6.4468	3.39848	0.0129304	Up	ATPase, H+/K+ transporting, nongastric, alpha polypeptide [Source:MGI Symbol;Acc:MGI:1926943]
ENSMUSG00000022241	Tars	152.921	17.5074	2.07722	1.17192e-08	Up	threonyl-tRNA synthetase [Source:MGI Symbol;Acc:MGI:106314]
ENSMUSG00000022280	Rnf19a	90.1602	14.6944	2.04963	4.10942e-05	Up	ring finger protein 19A [Source:MGI Symbol;Acc:MGI:1353623]
ENSMUSG00000022322	Shcbp1	57.3807	159.764	3.38677	0.0277123	Up	Shc SH2-domain binding protein 1 [Source:MGI Symbol;Acc:MGI:1338802]
ENSMUSG00000022346	Myc	119.181	1121.5	6.77612	2.73066e-37	Up	myelocytomatosis oncogene [Source:MGI Symbol;Acc:MGI:97250]
ENSMUSG00000022372	Sla	877.997	6316.84	4.50877	0.000152229	Up	src-like adaptor [Source:MGI Symbol;Acc:MGI:104295]
ENSMUSG00000022378	Fam49b	900.765	2395.47	3.28549	5.74046e-05	Up	family with sequence similarity 49, member B [Source:MGI Symbol;Acc:MGI:1923520]
ENSMUSG00000022385	Gtse1	221.702	522.086	3.13927	0.00198064	Up	G two S phase expressed protein 1 [Source:MGI Symbol;Acc:MGI:1352755]
ENSMUSG00000022422	Dscc1	186.538	40.2619	3.14178	0.0056266	Up	DNA replication and sister chromatid cohesion 1 [Source:MGI Symbol;Acc:MGI:1919357]
ENSMUSG00000022462	Slc38a2	2261.97	5546.44	2.20991	2.91642e-10	Up	solute carrier family 38, member 2 [Source:MGI Symbol;Acc:MGI:1915010]
ENSMUSG00000022464	Slc38a4	477.376	1041.9	4.45221	1.28521e-09	Up	solute carrier family 38, member 4 [Source:MGI Symbol;Acc:MGI:1916604]
ENSMUSG00000022479	Vdr	67.0964	12.028	2.05833	0.00131587	Up	vitamin D receptor [Source:MGI Symbol;Acc:MGI:103076]
ENSMUSG00000022488	Nckap1l	2316.41	4867.96	2.07105	2.04255e-08	Up	NCK associated protein 1 like [Source:MGI Symbol;Acc:MGI:1926063]
ENSMUSG00000022500	Litaf	7.84491	0.300066	6.34677	6.30266e-45	Up	LPS-induced TN factor [Source:MGI Symbol;Acc:MGI:1929512]
ENSMUSG00000022508	Bcl6	486.498	209.583	2.05662	4.57102e-08	Up	B cell leukemia/lymphoma 6 [Source:MGI Symbol;Acc:MGI:107187]
ENSMUSG00000022512	Cldn1	38.8278	7.16624	3.31021	0.00109014	Up	claudin 1 [Source:MGI Symbol;Acc:MGI:1276109]
ENSMUSG00000022514	Il1rap	368.521	13869.8	2.29324	0.00217482	Up	interleukin 1 receptor accessory protein [Source:MGI Symbol;Acc:MGI:104975]
ENSMUSG00000022534	Mefv	11.0677	39.9582	15.4627	1.2711e-10	Up	Mediterranean fever [Source:MGI Symbol;Acc:MGI:1859396]
ENSMUSG00000022548	Apod	0.32296	8.47316	29.5249	3.31009e-37	Up	apolipoprotein D [Source:MGI Symbol;Acc:MGI:88056]
ENSMUSG00000022564	Grina	2292.95	6346.82	3.2304	8.7382e-19	Up	glutamate receptor, ionotropic, N-methyl D-aspartate-associated protein 1 (glutamate binding) [Source:MGI Symbol;Acc:MGI:1913418]
ENSMUSG00000022575	Gsdmd	2.26453	416.828	3.51198	1.63028e-21	Up	gasdermin D [Source:MGI Symbol;Acc:MGI:1916396]
ENSMUSG00000022582	Ly6g	6296.34	20107.2	27.329	7.04866e-05	Up	lymphocyte antigen 6 complex, locus G [Source:MGI Symbol;Acc:MGI:109440]
ENSMUSG00000022584	Ly6c2	388.652	69.7894	17.0908	5.75543e-07	Up	lymphocyte antigen 6 complex, locus C2 [Source:MGI Symbol;Acc:MGI:3712069]
ENSMUSG00000022586	Ly6i	1229.17	2524.63	41.792	1.70679e-32	Up	lymphocyte antigen 6 complex, locus I [Source:MGI Symbol;Acc:MGI:1888480]
ENSMUSG00000022587	Ly6e	3072.22	1190.7	2.40818	1.72905e-09	Up	lymphocyte antigen 6 complex, locus E [Source:MGI Symbol;Acc:MGI:106651]
ENSMUSG00000022622	Acr	615.311	175.733	4.49709	6.97668e-06	Up	acrosin prepropeptide [Source:MGI Symbol;Acc:MGI:87884]
ENSMUSG00000022623	Shank3	404.118	110.567	2.29381	0.00183406	Up	SH3/ankyrin domain gene 3 [Source:MGI Symbol;Acc:MGI:1930016]
ENSMUSG00000022637	Cblb	4205.32	14239.1	2.1847	1.69215e-09	Up	Casitas B-lineage lymphoma b [Source:MGI Symbol;Acc:MGI:2146430]
ENSMUSG00000022651	Retnlg	1253.12	3299.1	6.09242	6.73066e-05	Up	resistin like gamma [Source:MGI Symbol;Acc:MGI:2667763]
ENSMUSG00000022652	Morc1	1206.73	2435.54	14.282	9.96921e-14	Up	microrchidia 1 [Source:MGI Symbol;Acc:MGI:1316740]
ENSMUSG00000022661	Cd200	96.6665	22.5301	3.25002	2.58984e-20	Up	CD200 antigen [Source:MGI Symbol;Acc:MGI:1196990]
ENSMUSG00000022755	Adgrg7	261.05	78.4881	9.98569	0.0227372	Up	adhesion G protein-coupled receptor G7 [Source:MGI Symbol;Acc:MGI:2441732]
ENSMUSG00000022766	Serpind1	139.936	57.4246	2.61199	0.000229085	Up	serine (or cysteine) peptidase inhibitor, clade D, member 1 [Source:MGI Symbol;Acc:MGI:96051]
ENSMUSG00000022769	Sdf2l1	21.9258	8.83448	3.46573	4.81758e-07	Up	stromal cell-derived factor 2-like 1 [Source:MGI Symbol;Acc:MGI:2149842]
ENSMUSG00000022824	Muc13	208.178	35.947	6.33937	0.0317826	Up	mucin 13, epithelial transmembrane [Source:MGI Symbol;Acc:MGI:103190]
ENSMUSG00000022831	Hcls1	15.8954	2.36478	5.29957	3.01548e-09	Up	hematopoietic cell specific Lyn substrate 1 [Source:MGI Symbol;Acc:MGI:104568]
ENSMUSG00000022842	Ece2	4681.42	1590.32	2.44567	4.89967e-07	Up	endothelin converting enzyme 2 [Source:MGI Symbol;Acc:MGI:1101356]
ENSMUSG00000022864	D16Ertd472e	126.279	51.7986	2.3088	3.66408e-09	Up	DNA segment, Chr 16, ERATO Doi 472, expressed [Source:MGI Symbol;Acc:MGI:1196400]
ENSMUSG00000022876	Samsn1	37.9599	107.925	16.8078	5.15432e-06	Up	SAM domain, SH3 domain and nuclear localization signals, 1 [Source:MGI Symbol;Acc:MGI:1914992]
ENSMUSG00000022881	Rfc4	269.232	1738.75	2.10015	0.0371059	Up	replication factor C (activator 1) 4 [Source:MGI Symbol;Acc:MGI:2146571]
ENSMUSG00000022893	Adamts1	634.171	1357.91	3.40097	1.59266e-21	Up	a disintegrin-like and metallopeptidase (reprolysin type) with thrombospondin type 1 motif, 1 [Source:MGI Symbol;Acc:MGI:109249]
ENSMUSG00000022895	Ets2	9631.8	27918.6	2.64225	1.00417e-09	Up	E26 avian leukemia oncogene 2, 3' domain [Source:MGI Symbol;Acc:MGI:95456]
ENSMUSG00000022901	Cd86	814.552	2166.34	3.39446	0.000417723	Up	CD86 antigen [Source:MGI Symbol;Acc:MGI:101773]
ENSMUSG00000022906	Parp9	33.1883	157.517	6.33945	1.43197e-44	Up	poly (ADP-ribose) polymerase family, member 9 [Source:MGI Symbol;Acc:MGI:1933117]
ENSMUSG00000022938	Fam3b	396.49	2704.28	2.85514	0.0252451	Up	family with sequence similarity 3, member B [Source:MGI Symbol;Acc:MGI:1270150]
ENSMUSG00000022951	Rcan1	45.9056	12.6873	3.78752	3.61277e-09	Up	regulator of calcineurin 1 [Source:MGI Symbol;Acc:MGI:1890564]
ENSMUSG00000022971	Ifnar2	4336.96	783.415	2.05534	3.47315e-08	Up	interferon (alpha and beta) receptor 2 [Source:MGI Symbol;Acc:MGI:1098243]
ENSMUSG00000023034	Nr4a1	783.945	272.098	3.58484	0.0461117	Up	nuclear receptor subfamily 4, group A, member 1 [Source:MGI Symbol;Acc:MGI:1352454]
ENSMUSG00000023041	Krt6b	218.415	1909.51	4.25472	0.00467271	Up	keratin 6B [Source:MGI Symbol;Acc:MGI:1333768]
ENSMUSG00000023045	Soat2	23.6753	104.243	3.97771	2.05931e-05	Up	sterol O-acyltransferase 2 [Source:MGI Symbol;Acc:MGI:1332226]
ENSMUSG00000023048	Prr13	623.465	1842.49	2.67453	6.54053e-12	Up	proline rich 13 [Source:MGI Symbol;Acc:MGI:1913401]
ENSMUSG00000023067	Cdkn1a	5254.08	2386.81	9.50349	8.25526e-61	Up	cyclin-dependent kinase inhibitor 1A (P21) [Source:MGI Symbol;Acc:MGI:104556]
ENSMUSG00000023068	Nus1	176.487	72.3699	3.52517	2.32405e-22	Up	nuclear undecaprenyl pyrophosphate synthase 1 homolog (S. cerevisiae) [Source:MGI Symbol;Acc:MGI:1196365]
ENSMUSG00000023074	Mospd1	3427.18	1601.9	2.35919	9.07149e-08	Up	motile sperm domain containing 1 [Source:MGI Symbol;Acc:MGI:1917630]
ENSMUSG00000023078	Cxcl13	1818.64	3680.03	20.5965	1.737e-22	Up	chemokine (C-X-C motif) ligand 13 [Source:MGI Symbol;Acc:MGI:1888499]
ENSMUSG00000023087	Noct	1243.29	4307.56	8.00552	4.731e-46	Up	nocturnin [Source:MGI Symbol;Acc:MGI:109382]
ENSMUSG00000023132	Gzma	477.655	181.653	2.09281	1.41432e-05	Up	granzyme A [Source:MGI Symbol;Acc:MGI:109266]
ENSMUSG00000023206	Il15ra	1111.83	4386.95	4.55255	1.25785e-24	Up	interleukin 15 receptor, alpha chain [Source:MGI Symbol;Acc:MGI:104644]
ENSMUSG00000023224	Serping1	251.786	503.947	2.00508	0.000541037	Up	serine (or cysteine) peptidase inhibitor, clade G, member 1 [Source:MGI Symbol;Acc:MGI:894696]
ENSMUSG00000023272	Creld2	4343.21	2023.41	3.4291	0.000964274	Up	cysteine-rich with EGF-like domains 2 [Source:MGI Symbol;Acc:MGI:1923987]
ENSMUSG00000023307	42434	2617.74	5359.52	3.20397	3.63996e-19	Up	membrane-associated ring finger (C3HC4) 5 [Source:MGI Symbol;Acc:MGI:1915207]
ENSMUSG00000023341		425.774	916.943	16.7705	1.40861e-73	Up
ENSMUSG00000023473	Celsr3	4971.13	10295	5.47997	0.00535415	Up	cadherin, EGF LAG seven-pass G-type receptor 3 [Source:MGI Symbol;Acc:MGI:1858236]
ENSMUSG00000023505	Cdca3	46.5254	139.656	3.27551	0.0164427	Up	cell division cycle associated 3 [Source:MGI Symbol;Acc:MGI:1315198]
ENSMUSG00000023886	Smoc2	510.267	241.762	2.55037	1.55013e-11	Up	SPARC related modular calcium binding 2 [Source:MGI Symbol;Acc:MGI:1929881]
ENSMUSG00000023903	Mmp25	1944.44	613.596	13.3978	7.14312e-07	Up	matrix metallopeptidase 25 [Source:MGI Symbol;Acc:MGI:2443938]
ENSMUSG00000023905	Tnfrsf12a	6395.33	2859.94	2.94339	8.25373e-14	Up	tumor necrosis factor receptor superfamily, member 12a [Source:MGI Symbol;Acc:MGI:1351484]
ENSMUSG00000023913	Pla2g7	513.783	233.678	13.7329	5.69826e-09	Up	phospholipase A2, group VII (platelet-activating factor acetylhydrolase, plasma) [Source:MGI Symbol;Acc:MGI:1351327]
ENSMUSG00000023940	Sgol1	16.519	5.76191	3.60377	8.75851e-05	Up	shugoshin-like 1 (S. pombe) [Source:MGI Symbol;Acc:MGI:1919665]
ENSMUSG00000023943	Sult1c1	3851.37	1790.22	14.6463	0.0425027	Up	sulfotransferase family, cytosolic, 1C, member 1 [Source:MGI Symbol;Acc:MGI:102928]
ENSMUSG00000023947	Nfkbie	470.47	1717.9	4.4026	8.80515e-21	Up	nuclear factor of kappa light polypeptide gene enhancer in B cells inhibitor, epsilon [Source:MGI Symbol;Acc:MGI:1194908]
ENSMUSG00000023952	Gtpbp2	130.21	473.391	2.3637	1.36406e-11	Up	GTP binding protein 2 [Source:MGI Symbol;Acc:MGI:1860138]
ENSMUSG00000023961	Enpp4	316.251	649.508	3.12518	1.75109e-10	Up	ectonucleotide pyrophosphatase/phosphodiesterase 4 [Source:MGI Symbol;Acc:MGI:2682634]
ENSMUSG00000024014	Pim1	406.362	176.023	10.7002	2.67759e-30	Up	proviral integration site 1 [Source:MGI Symbol;Acc:MGI:97584]
ENSMUSG00000024042	Sik1	25.6819	10.8512	4.60072	2.24726e-21	Up	salt inducible kinase 1 [Source:MGI Symbol;Acc:MGI:104754]
ENSMUSG00000024053	Emilin2	1658.18	696.535	2.34027	0.0461432	Up	elastin microfibril interfacer 2 [Source:MGI Symbol;Acc:MGI:2389136]
ENSMUSG00000024056	Ndc80	793.719	2201.04	2.69501	0.00493379	Up	NDC80 homolog, kinetochore complex component (S. cerevisiae) [Source:MGI Symbol;Acc:MGI:1914302]
ENSMUSG00000024066	Xdh	292.931	120.497	6.55965	2.32027e-11	Up	xanthine dehydrogenase [Source:MGI Symbol;Acc:MGI:98973]
ENSMUSG00000024079	Eif2ak2	120.501	54.7817	3.64803	4.63217e-24	Up	eukaryotic translation initiation factor 2-alpha kinase 2 [Source:MGI Symbol;Acc:MGI:1353449]
ENSMUSG00000024085	Man2a1	3662.78	1660.45	2.93395	5.9764e-18	Up	mannosidase 2, alpha 1 [Source:MGI Symbol;Acc:MGI:104669]
ENSMUSG00000024087	Cyp1b1	1965.05	867.766	3.05748	1.06127e-06	Up	cytochrome P450, family 1, subfamily b, polypeptide 1 [Source:MGI Symbol;Acc:MGI:88590]
ENSMUSG00000024091	Vapa	9065.32	3888.98	2.05374	1.33387e-08	Up	vesicle-associated membrane protein, associated protein A [Source:MGI Symbol;Acc:MGI:1353561]
ENSMUSG00000024121	Atp6v0c	280.14	130.47	2.33641	2.07758e-07	Up	ATPase, H+ transporting, lysosomal V0 subunit C [Source:MGI Symbol;Acc:MGI:88116]
ENSMUSG00000024124	Prss30	739.519	1687.75	2.47068	0.00822334	Up	protease, serine 30 [Source:MGI Symbol;Acc:MGI:1353645]
ENSMUSG00000024164	C3	1857.7	16910.4	3.13638	2.8406e-15	Up	complement component 3 [Source:MGI Symbol;Acc:MGI:88227]
ENSMUSG00000024165	Hn1l	6690.76	2172.05	2.43842	2.02615e-11	Up	hematological and neurological expressed 1-like [Source:MGI Symbol;Acc:MGI:1196260]
ENSMUSG00000024190	Dusp1	46.5855	94.0073	4.64852	2.05971e-07	Up	dual specificity phosphatase 1 [Source:MGI Symbol;Acc:MGI:105120]
ENSMUSG00000024222	Fkbp5	862.013	2237.61	19.4627	1.5429e-95	Up	FK506 binding protein 5 [Source:MGI Symbol;Acc:MGI:104670]
ENSMUSG00000024235	Map3k8	189.941	65.3818	7.59168	1.92978e-05	Up	mitogen-activated protein kinase kinase kinase 8 [Source:MGI Symbol;Acc:MGI:1346878]
ENSMUSG00000024300	Myo1f	10.0425	1358.2	2.30882	8.25719e-11	Up	myosin IF [Source:MGI Symbol;Acc:MGI:107711]
ENSMUSG00000024308	Tapbp	88.7746	671.762	3.94147	9.46056e-28	Up	TAP binding protein [Source:MGI Symbol;Acc:MGI:1201689]
ENSMUSG00000024338	Psmb8	52.1301	24.4893	4.72878	4.13366e-33	Up	proteasome (prosome, macropain) subunit, beta type 8 (large multifunctional peptidase 7) [Source:MGI Symbol;Acc:MGI:1346527]
ENSMUSG00000024339	Tap2	171.753	447.199	3.7556	9.63407e-10	Up	transporter 2, ATP-binding cassette, sub-family B (MDR/TAP) [Source:MGI Symbol;Acc:MGI:98484]
ENSMUSG00000024349	Tmem173	415.906	1206.55	4.04105	1.65748e-14	Up	transmembrane protein 173 [Source:MGI Symbol;Acc:MGI:1919762]
ENSMUSG00000024359	Hspa9	608.909	109.585	2.11076	3.67245e-09	Up	heat shock protein 9 [Source:MGI Symbol;Acc:MGI:96245]
ENSMUSG00000024360	Etf1	2123.42	5462.35	2.60583	5.89276e-14	Up	eukaryotic translation termination factor 1 [Source:MGI Symbol;Acc:MGI:2385071]
ENSMUSG00000024371	C2	1401.08	3194.28	2.13684	7.67777e-05	Up	complement component 2 (within H-2S) [Source:MGI Symbol;Acc:MGI:88226]
ENSMUSG00000024397	Aif1	14.5348	2.67709	2.70333	3.05367e-08	Up	allograft inflammatory factor 1 [Source:MGI Symbol;Acc:MGI:1343098]
ENSMUSG00000024401	Tnf	2193.55	816.764	39.6277	1.07723e-11	Up	tumor necrosis factor [Source:MGI Symbol;Acc:MGI:104798]
ENSMUSG00000024404	Riok3	6.79943	0.419974	2.53158	2.62884e-06	Up	RIO kinase 3 [Source:MGI Symbol;Acc:MGI:1914128]
ENSMUSG00000024424	Ttc39c	362.798	85.4867	3.76811	0.00557203	Up	tetratricopeptide repeat domain 39C [Source:MGI Symbol;Acc:MGI:1919997]
ENSMUSG00000024427	Spry4	113.624	977.678	6.7468	9.30173e-45	Up	sprouty homolog 4 (Drosophila) [Source:MGI Symbol;Acc:MGI:1345144]
ENSMUSG00000024436	Mrps18b	93.9509	27.9013	2.09956	2.88302e-06	Up	mitochondrial ribosomal protein S18B [Source:MGI Symbol;Acc:MGI:1914223]
ENSMUSG00000024480	Ap3s1	437.183	131.091	2.05326	3.71608e-06	Up	adaptor-related protein complex 3, sigma 1 subunit [Source:MGI Symbol;Acc:MGI:1337062]
ENSMUSG00000024481	Lvrn	1094.59	325.148	2.72145	9.29792e-05	Up	laeverin [Source:MGI Symbol;Acc:MGI:1921824]
ENSMUSG00000024486	Hbegf	365.652	1253.92	3.2697	0.000777958	Up	heparin-binding EGF-like growth factor [Source:MGI Symbol;Acc:MGI:96070]
ENSMUSG00000024503	Spink1	647.036	4955.86	8.29634	0.00448798	Up	serine peptidase inhibitor, Kazal type 1 [Source:MGI Symbol;Acc:MGI:106202]
ENSMUSG00000024517	Grp	1404.34	320.506	2.86335	0.0252438	Up	gastrin releasing peptide [Source:MGI Symbol;Acc:MGI:95833]
ENSMUSG00000024521	Pmaip1	91.7047	26.7954	3.32501	0.00653141	Up	phorbol-12-myristate-13-acetate-induced protein 1 [Source:MGI Symbol;Acc:MGI:1930146]
ENSMUSG00000024529	Lox	121.509	53.8291	7.44077	3.48437e-11	Up	lysyl oxidase [Source:MGI Symbol;Acc:MGI:96817]
ENSMUSG00000024539	Ptpn2	889.315	2004.2	4.03991	6.65867e-25	Up	protein tyrosine phosphatase, non-receptor type 2 [Source:MGI Symbol;Acc:MGI:97806]
ENSMUSG00000024561	Mbd1	419.799	1118.17	5.24512	2.38449e-05	Up	methyl-CpG binding domain protein 1 [Source:MGI Symbol;Acc:MGI:1333811]
ENSMUSG00000024575	Pde6a	415.571	869.459	25.3926	0.00176615	Up	phosphodiesterase 6A, cGMP-specific, rod, alpha [Source:MGI Symbol;Acc:MGI:97524]
ENSMUSG00000024590	Lmnb1	551.736	203.88	3.54722	0.00304762	Up	lamin B1 [Source:MGI Symbol;Acc:MGI:96795]
ENSMUSG00000024640	Psat1	303.631	1031.32	3.52071	1.53025e-11	Up	phosphoserine aminotransferase 1 [Source:MGI Symbol;Acc:MGI:2183441]
ENSMUSG00000024644	Cndp2	506.547	13652.8	2.09815	8.52995e-09	Up	CNDP dipeptidase 2 (metallopeptidase M20 family) [Source:MGI Symbol;Acc:MGI:1913304]
ENSMUSG00000024659	Anxa1	122.359	46.3162	2.07911	0.00060325	Up	annexin A1 [Source:MGI Symbol;Acc:MGI:96819]
ENSMUSG00000024661	Fth1	233.605	114.599	5.42654	2.47217e-09	Up	ferritin heavy polypeptide 1 [Source:MGI Symbol;Acc:MGI:95588]
ENSMUSG00000024675	Ms4a4c	86.4627	194.088	10.8	7.41236e-12	Up	membrane-spanning 4-domains, subfamily A, member 4C [Source:MGI Symbol;Acc:MGI:1927656]
ENSMUSG00000024677	Ms4a6b	2.91628	26.6792	4.815	6.00713e-22	Up	membrane-spanning 4-domains, subfamily A, member 6B [Source:MGI Symbol;Acc:MGI:1917024]
ENSMUSG00000024678	Ms4a4d	25.0428	7.5175	5.46012	8.80446e-17	Up	membrane-spanning 4-domains, subfamily A, member 4D [Source:MGI Symbol;Acc:MGI:1913857]
ENSMUSG00000024679	Ms4a6d	48.5096	19.5705	19.0097	2.20676e-89	Up	membrane-spanning 4-domains, subfamily A, member 6D [Source:MGI Symbol;Acc:MGI:1916024]
ENSMUSG00000024681	Ms4a3	3002.66	1168.56	719.798	0.000991982	Up	membrane-spanning 4-domains, subfamily A, member 3 [Source:MGI Symbol;Acc:MGI:2158468]
ENSMUSG00000024696	Lpxn	78.1931	35.4887	2.34068	0.0119454	Up	leupaxin [Source:MGI Symbol;Acc:MGI:2147677]
ENSMUSG00000024730	Ms4a8a	15.9682	4.56165	4.75471	1.39731e-25	Up	membrane-spanning 4-domains, subfamily A, member 8A [Source:MGI Symbol;Acc:MGI:1927657]
ENSMUSG00000024732	Ccdc86	683.985	1552.46	4.60652	1.01399e-23	Up	coiled-coil domain containing 86 [Source:MGI Symbol;Acc:MGI:1277220]
ENSMUSG00000024737	Slc15a3	69.8235	224.191	11.5493	2.6219e-09	Up	solute carrier family 15, member 3 [Source:MGI Symbol;Acc:MGI:1929691]
ENSMUSG00000024742	Fen1	5031.17	1361.53	3.81028	2.39743e-07	Up	flap structure specific endonuclease 1 [Source:MGI Symbol;Acc:MGI:102779]
ENSMUSG00000024754	Tmem2	1849.19	5464.37	2.14722	1.39738e-08	Up	transmembrane protein 2 [Source:MGI Symbol;Acc:MGI:1890373]
ENSMUSG00000024772	Ehd1	554.959	245.438	4.2406	1.26444e-07	Up	EH-domain containing 1 [Source:MGI Symbol;Acc:MGI:1341878]
ENSMUSG00000024774	Ankrd22	912.391	2422.12	5.9618	3.92642e-17	Up	ankyrin repeat domain 22 [Source:MGI Symbol;Acc:MGI:1277101]
ENSMUSG00000024778	Fas	62.8368	19.6063	4.12498	3.3617e-26	Up	Fas (TNF receptor superfamily member 6) [Source:MGI Symbol;Acc:MGI:95484]
ENSMUSG00000024786	1700123I01Rik	4.54556	68.4655	29.0129	1.64831e-26	Up	RIKEN cDNA 1700123I01 gene [Source:MGI Symbol;Acc:MGI:1923913]
ENSMUSG00000024789	Jak2	168.057	410.128	2.74847	1.16656e-15	Up	Janus kinase 2 [Source:MGI Symbol;Acc:MGI:96629]
ENSMUSG00000024791	Cdca5	212.662	452.351	3.83121	0.00317003	Up	cell division cycle associated 5 [Source:MGI Symbol;Acc:MGI:1915099]
ENSMUSG00000024798	Htr7	1598.69	415.836	17.7827	0.0013128	Up	5-hydroxytryptamine (serotonin) receptor 7 [Source:MGI Symbol;Acc:MGI:99841]
ENSMUSG00000024803	Ankrd1	2303.25	8178.33	7.48445	1.90209e-05	Up	ankyrin repeat domain 1 (cardiac muscle) [Source:MGI Symbol;Acc:MGI:1097717]
ENSMUSG00000024805	Pcgf5	1191.13	2473.39	2.66522	5.17078e-12	Up	polycomb group ring finger 5 [Source:MGI Symbol;Acc:MGI:1923505]
ENSMUSG00000024833	Pola2	814.156	207.355	2.24258	8.59635e-09	Up	polymerase (DNA directed), alpha 2 [Source:MGI Symbol;Acc:MGI:99690]
ENSMUSG00000024842	Cabp4	196.452	955.084	13.0071	4.81606e-05	Up	calcium binding protein 4 [Source:MGI Symbol;Acc:MGI:1920910]
ENSMUSG00000024912	Fosl1	11578.9	64888.2	108.285	4.22574e-19	Up	fos-like antigen 1 [Source:MGI Symbol;Acc:MGI:107179]
ENSMUSG00000024927	Rela	7.16019	0.312316	2.08251	7.46372e-09	Up	v-rel reticuloendotheliosis viral oncogene homolog A (avian) [Source:MGI Symbol;Acc:MGI:103290]
ENSMUSG00000024953	Prdx5	782.583	206.848	6.24197	0.000554418	Up	peroxiredoxin 5 [Source:MGI Symbol;Acc:MGI:1859821]
ENSMUSG00000024965	Fermt3	1699.2	4298.07	2.29193	1.0565e-08	Up	fermitin family member 3 [Source:MGI Symbol;Acc:MGI:2147790]
ENSMUSG00000024979	Tectb	1200.96	10005.4	7.3111	0.0286027	Up	tectorin beta [Source:MGI Symbol;Acc:MGI:109574]
ENSMUSG00000024989	Cep55	100.404	37.0971	2.98835	0.00141509	Up	centrosomal protein 55 [Source:MGI Symbol;Acc:MGI:1921357]
ENSMUSG00000025001	Hells	228.264	111.687	2.73869	5.74228e-10	Up	helicase, lymphoid specific [Source:MGI Symbol;Acc:MGI:106209]
ENSMUSG00000025017	Pik3ap1	339.982	1743.63	3.91226	1.18027e-05	Up	phosphoinositide-3-kinase adaptor protein 1 [Source:MGI Symbol;Acc:MGI:1933177]
ENSMUSG00000025044	Msr1	1564.99	756.63	15.2157	5.33665e-78	Up	macrophage scavenger receptor 1 [Source:MGI Symbol;Acc:MGI:98257]
ENSMUSG00000025058	5430427O19Rik	23.3301	9.23414	4.39778	7.97985e-05	Up	RIKEN cDNA 5430427O19 gene [Source:MGI Symbol;Acc:MGI:1918648]
ENSMUSG00000025059	Gk	262.799	1975.02	5.03907	0.000124753	Up	glycerol kinase [Source:MGI Symbol;Acc:MGI:106594]
ENSMUSG00000025128	Bhlhe22	942.942	3027.57	3.04036	0.00629762	Up	basic helix-loop-helix family, member e22 [Source:MGI Symbol;Acc:MGI:1930001]
ENSMUSG00000025134	Alyref	295.725	704.996	2.08045	8.18096e-05	Up	Aly/REF export factor [Source:MGI Symbol;Acc:MGI:1341044]
ENSMUSG00000025161	Slc16a3	1793.13	9655.06	5.33133	0.000225996	Up	solute carrier family 16 (monocarboxylic acid transporters), member 3 [Source:MGI Symbol;Acc:MGI:1933438]
ENSMUSG00000025165	Sectm1a	1293.11	2771.13	105.674	5.16314e-13	Up	secreted and transmembrane 1A [Source:MGI Symbol;Acc:MGI:2384805]
ENSMUSG00000025171	Ubtd1	60.6974	30.0215	3.13434	0.00310569	Up	ubiquitin domain containing 1 [Source:MGI Symbol;Acc:MGI:2385092]
ENSMUSG00000025172	Ankrd2	1.60796	102.311	13.4981	0.000669038	Up	ankyrin repeat domain 2 (stretch responsive muscle) [Source:MGI Symbol;Acc:MGI:1861447]
ENSMUSG00000025185	Loxl4	134.606	13.604	2.82419	2.01243e-10	Up	lysyl oxidase-like 4 [Source:MGI Symbol;Acc:MGI:1914823]
ENSMUSG00000025190	Got1	116.294	16.6515	2.03712	1.42357e-07	Up	glutamic-oxaloacetic transaminase 1, soluble [Source:MGI Symbol;Acc:MGI:95791]
ENSMUSG00000025225	Nfkb2	28.8455	7.44181	4.85293	1.0773e-33	Up	nuclear factor of kappa light polypeptide gene enhancer in B cells 2, p49/p100 [Source:MGI Symbol;Acc:MGI:1099800]
ENSMUSG00000025278	Flnb	4786.27	9608.43	3.14174	0.00116111	Up	filamin, beta [Source:MGI Symbol;Acc:MGI:2446089]
ENSMUSG00000025279	Dnase1l3	23300.2	6539.99	3.32492	5.50501e-07	Up	deoxyribonuclease 1-like 3 [Source:MGI Symbol;Acc:MGI:1314633]
ENSMUSG00000025283	Sat1	592.088	270.666	2.3763	0.0156493	Up	spermidine/spermine N1-acetyl transferase 1 [Source:MGI Symbol;Acc:MGI:98233]
ENSMUSG00000025314	Ptprj	1103.47	301.969	2.10731	1.76171e-05	Up	protein tyrosine phosphatase, receptor type, J [Source:MGI Symbol;Acc:MGI:104574]
ENSMUSG00000025340	Rabgef1	38.3535	2.98941	2.07689	4.15221e-08	Up	RAB guanine nucleotide exchange factor (GEF) 1 [Source:MGI Symbol;Acc:MGI:1929459]
ENSMUSG00000025348	Itga7	1153.84	553.44	2.61068	8.43586e-09	Up	integrin alpha 7 [Source:MGI Symbol;Acc:MGI:102700]
ENSMUSG00000025351	Cd63	92.263	34.9121	2.44844	5.67566e-06	Up	CD63 antigen [Source:MGI Symbol;Acc:MGI:99529]
ENSMUSG00000025355	Mmp19	6.44933	1.04461	2.2104	1.81044e-06	Up	matrix metallopeptidase 19 [Source:MGI Symbol;Acc:MGI:1927899]
ENSMUSG00000025364	Pa2g4	70.9406	512.475	2.33017	1.37067e-07	Up	proliferation-associated 2G4 [Source:MGI Symbol;Acc:MGI:894684]
ENSMUSG00000025383	Il23a	46.2694	118.282	15.4746	3.66093e-06	Up	interleukin 23, alpha subunit p19 [Source:MGI Symbol;Acc:MGI:1932410]
ENSMUSG00000025403	Shmt2	57.9255	9.1478	2.77445	5.15087e-13	Up	serine hydroxymethyltransferase 2 (mitochondrial) [Source:MGI Symbol;Acc:MGI:1277989]
ENSMUSG00000025408	Ddit3	3804.52	1585.97	2.1926	1.14201e-07	Up	DNA-damage inducible transcript 3 [Source:MGI Symbol;Acc:MGI:109247]
ENSMUSG00000025429	Pstpip2	20.9404	53.319	8.50756	2.28074e-08	Up	proline-serine-threonine phosphatase-interacting protein 2 [Source:MGI Symbol;Acc:MGI:1335088]
ENSMUSG00000025473	Adam8	196.159	419.611	3.28506	2.4774e-05	Up	a disintegrin and metallopeptidase domain 8 [Source:MGI Symbol;Acc:MGI:107825]
ENSMUSG00000025481	Urah	90.1261	23.5427	2.5056	3.46512e-07	Up	urate (5-hydroxyiso-) hydrolase [Source:MGI Symbol;Acc:MGI:1916142]
ENSMUSG00000025489	Ifitm5	422.283	929.064	4.6533	4.27504e-08	Up	interferon induced transmembrane protein 5 [Source:MGI Symbol;Acc:MGI:1934923]
ENSMUSG00000025491	Ifitm1	208.512	4085.69	5.71514	4.08052e-37	Up	interferon induced transmembrane protein 1 [Source:MGI Symbol;Acc:MGI:1915963]
ENSMUSG00000025492	Ifitm3	871.495	426.711	7.78795	1.70108e-54	Up	interferon induced transmembrane protein 3 [Source:MGI Symbol;Acc:MGI:1913391]
ENSMUSG00000025498	Irf7	48.9858	19.4965	23.188	1.1584e-42	Up	interferon regulatory factor 7 [Source:MGI Symbol;Acc:MGI:1859212]
ENSMUSG00000025508	Rplp2	3624.68	1436.06	2.05552	0.00121379	Up	ribosomal protein, large P2 [Source:MGI Symbol;Acc:MGI:1914436]
ENSMUSG00000025509	Pnpla2	381.95	986.047	2.67045	1.97952e-14	Up	patatin-like phospholipase domain containing 2 [Source:MGI Symbol;Acc:MGI:1914103]
ENSMUSG00000025511	Tspan4	1368.62	6512.63	3.10317	2.78141e-16	Up	tetraspanin 4 [Source:MGI Symbol;Acc:MGI:1928097]
ENSMUSG00000025521	Tmem192	154.232	64.853	2.06232	1.98378e-05	Up	transmembrane protein 192 [Source:MGI Symbol;Acc:MGI:1920317]
ENSMUSG00000025591	Tma16	432.71	955.02	3.67933	1.84558e-12	Up	translation machinery associated 16 homolog (S. cerevisiae) [Source:MGI Symbol;Acc:MGI:1913532]
ENSMUSG00000025612	Bach1	35.2657	14.9716	2.4335	3.4366e-12	Up	BTB and CNC homology 1, basic leucine zipper transcription factor 1 [Source:MGI Symbol;Acc:MGI:894680]
ENSMUSG00000025647	Shisa5	445.54	149.001	2.40079	3.01433e-12	Up	shisa family member 5 [Source:MGI Symbol;Acc:MGI:1915044]
ENSMUSG00000025746	Il6	452.488	1314.11	175.199	5.43064e-14	Up	interleukin 6 [Source:MGI Symbol;Acc:MGI:96559]
ENSMUSG00000025804	Ccr1	53.7142	11.7056	11.3577	0.000175549	Up	chemokine (C-C motif) receptor 1 [Source:MGI Symbol;Acc:MGI:104618]
ENSMUSG00000025825	Iscu	79.9668	36.9718	2.07673	0.00180777	Up	iron-sulfur cluster assembly enzyme [Source:MGI Symbol;Acc:MGI:1913633]
ENSMUSG00000025869	Nop16	2409.97	5750.72	2.27536	8.79553e-08	Up	NOP16 nucleolar protein [Source:MGI Symbol;Acc:MGI:107862]
ENSMUSG00000025877	Hk3	66079.2	29512.6	7.37004	8.57914e-44	Up	hexokinase 3 [Source:MGI Symbol;Acc:MGI:2670962]
ENSMUSG00000025888	Casp1	55.2499	170.448	4.49533	2.45489e-14	Up	caspase 1 [Source:MGI Symbol;Acc:MGI:96544]
ENSMUSG00000025929	Il17a	19.8262	5.5711	Inf	7.00032e-11	Up	interleukin 17A [Source:MGI Symbol;Acc:MGI:107364]
ENSMUSG00000025981	Coq10b	43.8544	14.8378	2.74062	1.8712e-13	Up	coenzyme Q10B [Source:MGI Symbol;Acc:MGI:1915126]
ENSMUSG00000026011	Ctla4	220.8	1111.05	5.74375	0.0109422	Up	cytotoxic T-lymphocyte-associated protein 4 [Source:MGI Symbol;Acc:MGI:88556]
ENSMUSG00000026020	Nop58	104.243	47.3861	2.77448	1.21548e-14	Up	NOP58 ribonucleoprotein [Source:MGI Symbol;Acc:MGI:1933184]
ENSMUSG00000026029	Casp8	56.177	15.2333	2.03997	5.30859e-08	Up	caspase 8 [Source:MGI Symbol;Acc:MGI:1261423]
ENSMUSG00000026031	Cflar	1082.64	2585.97	2.8735	1.36491e-17	Up	CASP8 and FADD-like apoptosis regulator [Source:MGI Symbol;Acc:MGI:1336166]
ENSMUSG00000026049	Tex30	866.478	10357.6	2.41183	0.00482035	Up	testis expressed 30 [Source:MGI Symbol;Acc:MGI:1922873]
ENSMUSG00000026064	Ptp4a1	178.112	6465.38	3.04943	9.91783e-17	Up	protein tyrosine phosphatase 4a1 [Source:MGI Symbol;Acc:MGI:1277096]
ENSMUSG00000026068	Il18rap	6878.75	2440.22	5.23739	0.0075031	Up	interleukin 18 receptor accessory protein [Source:MGI Symbol;Acc:MGI:1338888]
ENSMUSG00000026073	Il1r2	124.682	47.0589	62.3524	1.85748e-07	Up	interleukin 1 receptor, type II [Source:MGI Symbol;Acc:MGI:96546]
ENSMUSG00000026088	Mitd1	871.008	1824.39	2.24996	1.42588e-08	Up	MIT, microtubule interacting and transport, domain containing 1 [Source:MGI Symbol;Acc:MGI:1916278]
ENSMUSG00000026104	Stat1	664.602	328.557	5.53592	3.18324e-11	Up	signal transducer and activator of transcription 1 [Source:MGI Symbol;Acc:MGI:103063]
ENSMUSG00000026121	Sema4c	68.3736	138.481	5.84052	1.95645e-40	Up	sema domain, immunoglobulin domain (Ig), transmembrane domain (TM) and short cytoplasmic domain, (semaphorin) 4C [Source:MGI Symbol;Acc:MGI:109252]
ENSMUSG00000026177	Slc11a1	450.5	1106.1	9.76138	5.8793e-08	Up	solute carrier family 11 (proton-coupled divalent metal ion transporters), member 1 [Source:MGI Symbol;Acc:MGI:1345275]
ENSMUSG00000026180	Cxcr2	2239.99	877.852	3.81463	1.10071e-13	Up	chemokine (C-X-C motif) receptor 2 [Source:MGI Symbol;Acc:MGI:105303]
ENSMUSG00000026222	Sp100	1613.51	3254.13	2.65639	1.91417e-14	Up	nuclear antigen Sp100 [Source:MGI Symbol;Acc:MGI:109561]
ENSMUSG00000026234	Ncl	2806.98	9823.08	2.32405	1.67538e-06	Up	nucleolin [Source:MGI Symbol;Acc:MGI:97286]
ENSMUSG00000026271	Gpr35	2510.94	442.309	2.26163	1.51662e-07	Up	G protein-coupled receptor 35 [Source:MGI Symbol;Acc:MGI:1929509]
ENSMUSG00000026285	Pdcd1	276.156	106.708	5.90212	0.000386631	Up	programmed cell death 1 [Source:MGI Symbol;Acc:MGI:104879]
ENSMUSG00000026341	Actr3	22.2312	53.0792	3.02423	7.04117e-08	Up	ARP3 actin-related protein 3 [Source:MGI Symbol;Acc:MGI:1921367]
ENSMUSG00000026355	Mcm6	390.291	85.2363	2.09656	5.88213e-07	Up	minichromosome maintenance deficient 6 (MIS5 homolog, S. pombe) (S. cerevisiae) [Source:MGI Symbol;Acc:MGI:1298227]
ENSMUSG00000026358	Rgs1	133.213	287.6	9.91701	0.00239808	Up	regulator of G-protein signaling 1 [Source:MGI Symbol;Acc:MGI:1354694]
ENSMUSG00000026393	Nek7	350.128	84.2158	2.20241	1.55465e-10	Up	NIMA (never in mitosis gene a)-related expressed kinase 7 [Source:MGI Symbol;Acc:MGI:1890645]
ENSMUSG00000026395	Ptprc	36.4131	15.5088	2.28056	5.34095e-05	Up	protein tyrosine phosphatase, receptor type, C [Source:MGI Symbol;Acc:MGI:97810]
ENSMUSG00000026415	Fcamr	1711.91	16802.2	4.44717	4.30203e-11	Up	Fc receptor, IgA, IgM, high affinity [Source:MGI Symbol;Acc:MGI:1927803]
ENSMUSG00000026417	Pigr	452.707	966.971	5.0078	6.92924e-35	Up	polymeric immunoglobulin receptor [Source:MGI Symbol;Acc:MGI:103080]
ENSMUSG00000026430	Rassf5	3397.86	372.415	2.25708	0.0254773	Up	Ras association (RalGDS/AF-6) domain family member 5 [Source:MGI Symbol;Acc:MGI:1926375]
ENSMUSG00000026466	Tor1aip1	61.7428	179.533	2.37987	7.79351e-12	Up	torsin A interacting protein 1 [Source:MGI Symbol;Acc:MGI:3582693]
ENSMUSG00000026473	Glul	1.93675	23.3612	3.49753	1.32456e-16	Up	glutamate-ammonia ligase (glutamine synthetase) [Source:MGI Symbol;Acc:MGI:95739]
ENSMUSG00000026475	Rgs16	173.797	64.5276	7.47926	4.2857e-22	Up	regulator of G-protein signaling 16 [Source:MGI Symbol;Acc:MGI:108407]
ENSMUSG00000026479	Lamc2	1625.04	642.666	2.19621	6.74168e-10	Up	laminin, gamma 2 [Source:MGI Symbol;Acc:MGI:99913]
ENSMUSG00000026480	Ncf2	285.706	132.765	2.65375	0.000199109	Up	neutrophil cytosolic factor 2 [Source:MGI Symbol;Acc:MGI:97284]
ENSMUSG00000026535	Ifi202b	19.2744	255.082	58.1504	8.03003e-17	Up	interferon activated gene 202B [Source:MGI Symbol;Acc:MGI:1347083]
ENSMUSG00000026536	Mnda	3025.1	8054.48	21.5651	5.67822e-15	Up	myeloid cell nuclear differentiation antigen [Source:MGI Symbol;Acc:MGI:3041120]
ENSMUSG00000026558	Uck2	178.895	38.103	2.77108	3.98994e-07	Up	uridine-cytidine kinase 2 [Source:MGI Symbol;Acc:MGI:1931744]
ENSMUSG00000026573	Xcl1	749.793	241.709	11.5721	0.000107178	Up	chemokine (C motif) ligand 1 [Source:MGI Symbol;Acc:MGI:104593]
ENSMUSG00000026580	Selp	143.691	11.8622	49.5185	2.12885e-44	Up	selectin, platelet [Source:MGI Symbol;Acc:MGI:98280]
ENSMUSG00000026581	Sell	80.2599	268.331	5.5793	0.000665891	Up	selectin, lymphocyte [Source:MGI Symbol;Acc:MGI:98279]
ENSMUSG00000026582	Sele	375.336	184.352	54.245	2.79224e-40	Up	selectin, endothelial cell [Source:MGI Symbol;Acc:MGI:98278]
ENSMUSG00000026628	Atf3	528.789	3046.35	11.8424	1.0551e-36	Up	activating transcription factor 3 [Source:MGI Symbol;Acc:MGI:109384]
ENSMUSG00000026630	Batf3	406.038	11093.9	3.25213	5.88181e-05	Up	basic leucine zipper transcription factor, ATF-like 3 [Source:MGI Symbol;Acc:MGI:1925491]
ENSMUSG00000026640	Plxna2	3483.18	979.058	3.03611	1.87676e-10	Up	plexin A2 [Source:MGI Symbol;Acc:MGI:107684]
ENSMUSG00000026646	Suv39h2	246.561	76.1274	2.58819	0.000569556	Up	suppressor of variegation 3-9 homolog 2 (Drosophila) [Source:MGI Symbol;Acc:MGI:1890396]
ENSMUSG00000026656	Fcgr2b	78.8311	465.509	3.61325	0.0157594	Up	Fc receptor, IgG, low affinity IIb [Source:MGI Symbol;Acc:MGI:95499]
ENSMUSG00000026669	Mcm10	111.571	313.918	4.29771	0.000175007	Up	minichromosome maintenance deficient 10 (S. cerevisiae) [Source:MGI Symbol;Acc:MGI:1917274]
ENSMUSG00000026670	Uap1	4654.84	1370.64	2.35582	1.61963e-11	Up	UDP-N-acetylglucosamine pyrophosphorylase 1 [Source:MGI Symbol;Acc:MGI:1334459]
ENSMUSG00000026672	Optn	70.8777	358.886	2.06551	7.61309e-08	Up	optineurin [Source:MGI Symbol;Acc:MGI:1918898]
ENSMUSG00000026683	Nuf2	14620.1	6207.89	2.76656	2.02501e-05	Up	NUF2, NDC80 kinetochore complex component, homolog (S. cerevisiae) [Source:MGI Symbol;Acc:MGI:1914227]
ENSMUSG00000026701	Prdx6	352.827	67.1018	2.03295	6.59675e-09	Up	peroxiredoxin 6 [Source:MGI Symbol;Acc:MGI:894320]
ENSMUSG00000026749	Nek6	17.481	152.184	2.57891	9.31309e-13	Up	NIMA (never in mitosis gene a)-related expressed kinase 6 [Source:MGI Symbol;Acc:MGI:1891638]
ENSMUSG00000026767	Fam188a	953.12	1935.44	2.08997	3.42e-08	Up	family with sequence similarity 188, member A [Source:MGI Symbol;Acc:MGI:1914210]
ENSMUSG00000026770	Il2ra	2384.72	173.132	6.53988	2.34461e-07	Up	interleukin 2 receptor, alpha chain [Source:MGI Symbol;Acc:MGI:96549]
ENSMUSG00000026773	Pfkfb3	332.59	1012.19	10.874	1.08247e-70	Up	6-phosphofructo-2-kinase/fructose-2,6-biphosphatase 3 [Source:MGI Symbol;Acc:MGI:2181202]
ENSMUSG00000026784	Pdss1	651.845	1338.36	2.4548	1.44648e-06	Up	prenyl (solanesyl) diphosphate synthase, subunit 1 [Source:MGI Symbol;Acc:MGI:1889278]
ENSMUSG00000026819	Slc25a25	301.136	645.968	4.48077	3.40583e-30	Up	solute carrier family 25 (mitochondrial carrier, phosphate carrier), member 25 [Source:MGI Symbol;Acc:MGI:1915913]
ENSMUSG00000026820	Ptges2	107.767	52.7029	2.3342	7.27682e-09	Up	prostaglandin E synthase 2 [Source:MGI Symbol;Acc:MGI:1917592]
ENSMUSG00000026822	Lcn2	876.689	1826.44	54.8262	6.64208e-12	Up	lipocalin 2 [Source:MGI Symbol;Acc:MGI:96757]
ENSMUSG00000026832	Cytip	90.3246	27.0447	2.06864	0.00220387	Up	cytohesin 1 interacting protein [Source:MGI Symbol;Acc:MGI:2183535]
ENSMUSG00000026835	Fcnb	834.906	1964.77	12.376	0.00171267	Up	ficolin B [Source:MGI Symbol;Acc:MGI:1341158]
ENSMUSG00000026864	Hspa5	79.8058	12.5082	3.56256	9.70165e-10	Up	heat shock protein 5 [Source:MGI Symbol;Acc:MGI:95835]
ENSMUSG00000026873	Phf19	684.286	1369.86	2.43709	0.000233413	Up	PHD finger protein 19 [Source:MGI Symbol;Acc:MGI:1921266]
ENSMUSG00000026875	Traf1	919.346	450.711	2.33611	1.25518e-09	Up	TNF receptor-associated factor 1 [Source:MGI Symbol;Acc:MGI:101836]
ENSMUSG00000026893	Gca	133.607	32.8707	2.35745	1.16938e-08	Up	grancalcin [Source:MGI Symbol;Acc:MGI:1918521]
ENSMUSG00000026896	Ifih1	78.6391	28.6517	3.95338	1.18371e-26	Up	interferon induced with helicase C domain 1 [Source:MGI Symbol;Acc:MGI:1918836]
ENSMUSG00000026914	Psmd14	5349.96	955.715	2.30977	4.24064e-05	Up	proteasome (prosome, macropain) 26S subunit, non-ATPase, 14 [Source:MGI Symbol;Acc:MGI:1913284]
ENSMUSG00000026946	Nmi	18.5178	4.86171	3.6721	1.17265e-21	Up	N-myc (and STAT) interactor [Source:MGI Symbol;Acc:MGI:1928368]
ENSMUSG00000026981	Il1rn	662.168	2503.17	35.5782	1.68994e-06	Up	interleukin 1 receptor antagonist [Source:MGI Symbol;Acc:MGI:96547]
ENSMUSG00000026984	Il1f6	538.655	239.116	2.98977	0.0312055	Up	interleukin 1 family, member 6 [Source:MGI Symbol;Acc:MGI:1859324]
ENSMUSG00000027004	Frzb	689.524	50.1689	3.21304	0.00329338	Up	frizzled-related protein [Source:MGI Symbol;Acc:MGI:892032]
ENSMUSG00000027018	Hat1	73.3292	193.482	2.78687	3.41201e-05	Up	histone aminotransferase 1 [Source:MGI Symbol;Acc:MGI:96013]
ENSMUSG00000027035	Cers6	514.471	117.519	4.17802	1.0767e-28	Up	ceramide synthase 6 [Source:MGI Symbol;Acc:MGI:2442564]
ENSMUSG00000027068	Dhrs9	74.5989	1326.8	2.72866	1.41046e-09	Up	dehydrogenase/reductase (SDR family) member 9 [Source:MGI Symbol;Acc:MGI:2442798]
ENSMUSG00000027074	Slc43a3	93.0703	27.1088	2.4218	1.30334e-09	Up	solute carrier family 43, member 3 [Source:MGI Symbol;Acc:MGI:1931054]
ENSMUSG00000027076	Timm10	677.257	285.451	2.09042	2.31696e-05	Up	translocase of inner mitochondrial membrane 10 [Source:MGI Symbol;Acc:MGI:1353429]
ENSMUSG00000027078	Ube2l6	206.19	93.2594	4.49011	7.04734e-30	Up	ubiquitin-conjugating enzyme E2L 6 [Source:MGI Symbol;Acc:MGI:1914500]
ENSMUSG00000027199	Gatm	15.5676	80.818	2.14269	0.00432235	Up	glycine amidinotransferase (L-arginine:glycine amidinotransferase) [Source:MGI Symbol;Acc:MGI:1914342]
ENSMUSG00000027219	Slc28a2	37.8288	9.47296	4.62291	2.36299e-25	Up	solute carrier family 28 (sodium-coupled nucleoside transporter), member 2 [Source:MGI Symbol;Acc:MGI:1913105]
ENSMUSG00000027220	Syt13	564.999	250.888	5.02541	1.11413e-05	Up	synaptotagmin XIII [Source:MGI Symbol;Acc:MGI:1933945]
ENSMUSG00000027238	Frmd5	1220.8	3705.04	2.1014	3.33695e-05	Up	FERM domain containing 5 [Source:MGI Symbol;Acc:MGI:2442557]
ENSMUSG00000027313	Chac1	156.374	55.6343	3.71185	3.40283e-12	Up	ChaC, cation transport regulator 1 [Source:MGI Symbol;Acc:MGI:1916315]
ENSMUSG00000027322	Siglec1	192.481	84.5569	2.68743	3.96933e-07	Up	sialic acid binding Ig-like lectin 1, sialoadhesin [Source:MGI Symbol;Acc:MGI:99668]
ENSMUSG00000027323	Rad51	35.1416	6.18348	2.95257	0.0145156	Up	RAD51 homolog [Source:MGI Symbol;Acc:MGI:97890]
ENSMUSG00000027326	Casc5	827.708	145.473	2.70579	0.00335288	Up	cancer susceptibility candidate 5 [Source:MGI Symbol;Acc:MGI:1923714]
ENSMUSG00000027333	Smox	451.851	2209.96	5.20727	6.11714e-30	Up	spermine oxidase [Source:MGI Symbol;Acc:MGI:2445356]
ENSMUSG00000027347	Rasgrp1	36.3248	140.082	2.1457	2.3101e-08	Up	RAS guanyl releasing protein 1 [Source:MGI Symbol;Acc:MGI:1314635]
ENSMUSG00000027360	Hdc	5752.18	883.821	5.81188	2.60671e-08	Up	histidine decarboxylase [Source:MGI Symbol;Acc:MGI:96062]
ENSMUSG00000027366	Sppl2a	413.807	2061.74	3.58628	1.13247e-14	Up	signal peptide peptidase like 2A [Source:MGI Symbol;Acc:MGI:1913802]
ENSMUSG00000027368	Dusp2	2161.08	770.791	12.6776	1.20001e-06	Up	dual specificity phosphatase 2 [Source:MGI Symbol;Acc:MGI:101911]
ENSMUSG00000027379	Bub1	423.483	1812.43	2.27804	0.00113783	Up	BUB1, mitotic checkpoint serine/threonine kinase [Source:MGI Symbol;Acc:MGI:1100510]
ENSMUSG00000027381	Bcl2l11	240.45	44.717	2.16745	2.03612e-05	Up	BCL2-like 11 (apoptosis facilitator) [Source:MGI Symbol;Acc:MGI:1197519]
ENSMUSG00000027398	Il1b	4.20611	18.0686	28.0573	1.49345e-16	Up	interleukin 1 beta [Source:MGI Symbol;Acc:MGI:96543]
ENSMUSG00000027399	Il1a	46.8446	6.93868	9.80253	1.15988e-11	Up	interleukin 1 alpha [Source:MGI Symbol;Acc:MGI:96542]
ENSMUSG00000027405	Nop56	47.6348	15.2578	2.0015	1.74266e-07	Up	NOP56 ribonucleoprotein [Source:MGI Symbol;Acc:MGI:1914384]
ENSMUSG00000027429	Sec23b	192.366	95.7014	2.41524	2.66297e-12	Up	SEC23 homolog B, COPII coat complex component [Source:MGI Symbol;Acc:MGI:1350925]
ENSMUSG00000027454	Gins1	1085.59	2846.18	3.03112	0.00567209	Up	GINS complex subunit 1 (Psf1 homolog) [Source:MGI Symbol;Acc:MGI:1916520]
ENSMUSG00000027456	Sdcbp2	1540.94	18728.4	2.63923	0.014525	Up	syndecan binding protein (syntenin) 2 [Source:MGI Symbol;Acc:MGI:2385156]
ENSMUSG00000027469	Tpx2	37.9831	9.70212	3.01802	0.00455164	Up	TPX2, microtubule-associated protein homolog (Xenopus laevis) [Source:MGI Symbol;Acc:MGI:1919369]
ENSMUSG00000027496	Aurka	86.9441	22.22	3.92472	5.58564e-07	Up	aurora kinase A [Source:MGI Symbol;Acc:MGI:894678]
ENSMUSG00000027514	Zbp1	87.0987	10.9839	24.9688	5.26064e-93	Up	Z-DNA binding protein 1 [Source:MGI Symbol;Acc:MGI:1927449]
ENSMUSG00000027540	Ptpn1	14769.8	1682.52	4.71276	3.46623e-09	Up	protein tyrosine phosphatase, non-receptor type 1 [Source:MGI Symbol;Acc:MGI:97805]
ENSMUSG00000027555	Car13	71.0727	242.018	4.54238	2.22471e-18	Up	carbonic anhydrase 13 [Source:MGI Symbol;Acc:MGI:1931322]
ENSMUSG00000027566	Psma7	123.32	59.0816	2.57626	2.65199e-05	Up	proteasome (prosome, macropain) subunit, alpha type 7 [Source:MGI Symbol;Acc:MGI:1347070]
ENSMUSG00000027570	Col9a3	37.9774	14.4787	2.15683	0.00319957	Up	collagen, type IX, alpha 3 [Source:MGI Symbol;Acc:MGI:894686]
ENSMUSG00000027580	Helz2	912.11	30185.9	3.95469	2.64892e-16	Up	helicase with zinc finger 2, transcriptional coactivator [Source:MGI Symbol;Acc:MGI:2385169]
ENSMUSG00000027597	Ahcy	2011.45	15529.5	3.12745	3.64334e-11	Up	S-adenosylhomocysteine hydrolase [Source:MGI Symbol;Acc:MGI:87968]
ENSMUSG00000027611	Procr	868.602	2161.92	15.8961	1.75899e-07	Up	protein C receptor, endothelial [Source:MGI Symbol;Acc:MGI:104596]
ENSMUSG00000027612	Mmp24	284.221	120.068	11.4831	0.000728891	Up	matrix metallopeptidase 24 [Source:MGI Symbol;Acc:MGI:1341867]
ENSMUSG00000027613	Eif6	99.1055	412.471	3.20346	8.9803e-12	Up	eukaryotic translation initiation factor 6 [Source:MGI Symbol;Acc:MGI:1196288]
ENSMUSG00000027639	Samhd1	76.9302	747.394	5.94751	2.99769e-43	Up	SAM domain and HD domain, 1 [Source:MGI Symbol;Acc:MGI:1927468]
ENSMUSG00000027660	Skil	2313.9	7136.04	2.16346	1.5208e-09	Up	SKI-like [Source:MGI Symbol;Acc:MGI:106203]
ENSMUSG00000027715	Ccna2	1477.33	183.121	3.92911	0.00159043	Up	cyclin A2 [Source:MGI Symbol;Acc:MGI:108069]
ENSMUSG00000027737	Slc7a11	1286.73	2844.7	19.5101	3.76594e-06	Up	solute carrier family 7 (cationic amino acid transporter, y+ system), member 11 [Source:MGI Symbol;Acc:MGI:1347355]
ENSMUSG00000027776	Il12a	118.153	41.2633	3.67539	4.28124e-06	Up	interleukin 12a [Source:MGI Symbol;Acc:MGI:96539]
ENSMUSG00000027808	Serp1	502.515	104.212	2.20718	0.00028409	Up	stress-associated endoplasmic reticulum protein 1 [Source:MGI Symbol;Acc:MGI:92638]
ENSMUSG00000027829	Ccnl1	0.973703	6.02682	2.35867	3.23363e-11	Up	cyclin L1 [Source:MGI Symbol;Acc:MGI:1922664]
ENSMUSG00000027832	Ptx3	174.605	50.5679	186.063	4.60442e-21	Up	pentraxin related gene [Source:MGI Symbol;Acc:MGI:104641]
ENSMUSG00000027835	Pdcd10	12.6252	1.46458	2.05277	0.0232284	Up	programmed cell death 10 [Source:MGI Symbol;Acc:MGI:1928396]
ENSMUSG00000027843	Ptpn22	235.651	57.843	2.31062	0.00216938	Up	protein tyrosine phosphatase, non-receptor type 22 (lymphoid) [Source:MGI Symbol;Acc:MGI:107170]
ENSMUSG00000027859	Ngf	35.9213	15.2845	5.93834	1.14742e-07	Up	nerve growth factor [Source:MGI Symbol;Acc:MGI:97321]
ENSMUSG00000027882	Stxbp3	44.6983	21.7413	2.09667	0.00020181	Up	syntaxin binding protein 3 [Source:MGI Symbol;Acc:MGI:107362]
ENSMUSG00000027907	S100a11	518.52	195.162	2.10293	1.30819e-06	Up	S100 calcium binding protein A11 [Source:MGI Symbol;Acc:MGI:1338798]
ENSMUSG00000027925	Sprr2j-ps	963.934	2108.31	11.607	0.000644114	Up	small proline-rich protein 2J, pseudogene [Source:MGI Symbol;Acc:MGI:1330345]
ENSMUSG00000027936	Crtc2	983.513	244.326	2.10432	0.000171904	Up	CREB regulated transcription coactivator 2 [Source:MGI Symbol;Acc:MGI:1921593]
ENSMUSG00000027939	Nup210l	251.863	102.667	2.93223	0.00013782	Up	nucleoporin 210-like [Source:MGI Symbol;Acc:MGI:1924845]
ENSMUSG00000027940	Tpm3	1432.1	12257	2.11159	0.000723171	Up	tropomyosin 3, gamma [Source:MGI Symbol;Acc:MGI:1890149]
ENSMUSG00000027947	Il6ra	1031.08	10075.6	2.05845	4.59757e-08	Up	interleukin 6 receptor, alpha [Source:MGI Symbol;Acc:MGI:105304]
ENSMUSG00000027951	Adar	2881.46	6747.44	2.92161	8.0008e-15	Up	adenosine deaminase, RNA-specific [Source:MGI Symbol;Acc:MGI:1889575]
ENSMUSG00000027952	Pmvk	433.727	215.242	5.12822	5.29229e-29	Up	phosphomevalonate kinase [Source:MGI Symbol;Acc:MGI:1915853]
ENSMUSG00000027962	Vcam1	752.61	66.1083	2.415	2.81765e-12	Up	vascular cell adhesion molecule 1 [Source:MGI Symbol;Acc:MGI:98926]
ENSMUSG00000027994	Ccdc109b	116.493	344.745	2.26579	1.1311e-06	Up	coiled-coil domain containing 109B [Source:MGI Symbol;Acc:MGI:1914065]
ENSMUSG00000027995	Tlr2	316.393	72.5364	4.74718	1.02462e-31	Up	toll-like receptor 2 [Source:MGI Symbol;Acc:MGI:1346060]
ENSMUSG00000028001	Fga	47.2063	7.2739	23.2185	1.2109e-06	Up	fibrinogen alpha chain [Source:MGI Symbol;Acc:MGI:1316726]
ENSMUSG00000028010	Gar1	37.2674	675.454	2.11217	2.28635e-05	Up	GAR1 ribonucleoprotein [Source:MGI Symbol;Acc:MGI:1930948]
ENSMUSG00000028028	Alpk1	1425.66	2913.05	3.84077	0.000701474	Up	alpha-kinase 1 [Source:MGI Symbol;Acc:MGI:1918731]
ENSMUSG00000028037	Ifi44	3.88416	0	9.58854	0.000290172	Up	interferon-induced protein 44 [Source:MGI Symbol;Acc:MGI:2443016]
ENSMUSG00000028044	Cks1b	0.645919	6.34979	2.50345	0.0453747	Up	CDC28 protein kinase 1b [Source:MGI Symbol;Acc:MGI:1889208]
ENSMUSG00000028064	Sema4a	287.132	938.268	2.65638	0.00198362	Up	sema domain, immunoglobulin domain (Ig), transmembrane domain (TM) and short cytoplasmic domain, (semaphorin) 4A [Source:MGI Symbol;Acc:MGI:107560]
ENSMUSG00000028098	Rnf115	2736.7	1314.89	2.04037	7.55007e-08	Up	ring finger protein 115 [Source:MGI Symbol;Acc:MGI:1915095]
ENSMUSG00000028121	Bcar3	170.758	63.4557	3.46686	9.27107e-09	Up	breast cancer anti-estrogen resistance 3 [Source:MGI Symbol;Acc:MGI:1352501]
ENSMUSG00000028128	F3	90.2178	44.1503	2.72239	0.00107206	Up	coagulation factor III [Source:MGI Symbol;Acc:MGI:88381]
ENSMUSG00000028163	Nfkb1	589.61	84.6089	2.32895	1.44653e-11	Up	nuclear factor of kappa light polypeptide gene enhancer in B cells 1, p105 [Source:MGI Symbol;Acc:MGI:97312]
ENSMUSG00000028186	Uox	4439.62	656.389	11.1034	0.0041668	Up	urate oxidase [Source:MGI Symbol;Acc:MGI:98907]
ENSMUSG00000028191	Bcl10	3.61548	16.7581	2.73693	3.94098e-12	Up	B cell leukemia/lymphoma 10 [Source:MGI Symbol;Acc:MGI:1337994]
ENSMUSG00000028212	Ccne2	1094.44	3008.52	3.3755	0.0187457	Up	cyclin E2 [Source:MGI Symbol;Acc:MGI:1329034]
ENSMUSG00000028214	Gem	1512.56	3588.13	2.49384	1.57478e-11	Up	GTP binding protein (gene overexpressed in skeletal muscle) [Source:MGI Symbol;Acc:MGI:99844]
ENSMUSG00000028217	Cdh17	510.233	1458.68	2.98122	0.0158577	Up	cadherin 17 [Source:MGI Symbol;Acc:MGI:1095414]
ENSMUSG00000028249	Sdcbp	264.008	2155.37	2.49605	4.41432e-13	Up	syndecan binding protein [Source:MGI Symbol;Acc:MGI:1337026]
ENSMUSG00000028266	Lmo4	1557.99	5020.96	2.59976	4.78018e-13	Up	LIM domain only 4 [Source:MGI Symbol;Acc:MGI:109360]
ENSMUSG00000028268	Gbp3	329.518	132.163	15.3611	1.94492e-42	Up	guanylate binding protein 3 [Source:MGI Symbol;Acc:MGI:1926263]
ENSMUSG00000028270	Gbp2	1957.76	500.253	38.5033	6.68553e-119	Up	guanylate binding protein 2 [Source:MGI Symbol;Acc:MGI:102772]
ENSMUSG00000028312	Smc2	846.579	380.253	2.02252	0.00991792	Up	structural maintenance of chromosomes 2 [Source:MGI Symbol;Acc:MGI:106067]
ENSMUSG00000028333	Anp32b	474.607	1157.78	2.14587	5.2428e-09	Up	acidic (leucine-rich) nuclear phosphoprotein 32 family, member B [Source:MGI Symbol;Acc:MGI:1914878]
ENSMUSG00000028337	Coro2a	739.381	326.179	2.49108	3.54191e-08	Up	coronin, actin binding protein 2A [Source:MGI Symbol;Acc:MGI:1345966]
ENSMUSG00000028341	Nr4a3	916.785	3066.57	2.63362	0.000108542	Up	nuclear receptor subfamily 4, group A, member 3 [Source:MGI Symbol;Acc:MGI:1352457]
ENSMUSG00000028356	Ambp	70.3666	33.1611	21.9079	0.018138	Up	alpha 1 microglobulin/bikunin [Source:MGI Symbol;Acc:MGI:88002]
ENSMUSG00000028359	Orm3	176.429	32.8442	3.37649	0.000253926	Up	orosomucoid 3 [Source:MGI Symbol;Acc:MGI:97445]
ENSMUSG00000028367	Txn1	21.6853	76.0308	2.69633	6.381e-08	Up	thioredoxin 1 [Source:MGI Symbol;Acc:MGI:98874]
ENSMUSG00000028370	Pappa	850.861	85.8275	10.8438	2.00108e-29	Up	pregnancy-associated plasma protein A [Source:MGI Symbol;Acc:MGI:97479]
ENSMUSG00000028381	Ugcg	59.8245	21.0191	2.20458	2.91503e-10	Up	UDP-glucose ceramide glucosyltransferase [Source:MGI Symbol;Acc:MGI:1332243]
ENSMUSG00000028413	B4galt1	422.915	1374.66	2.06794	5.26208e-09	Up	UDP-Gal:betaGlcNAc beta 1,4- galactosyltransferase, polypeptide 1 [Source:MGI Symbol;Acc:MGI:95705]
ENSMUSG00000028420	Tmem38b	262.473	115.221	2.08834	1.35147e-05	Up	transmembrane protein 38B [Source:MGI Symbol;Acc:MGI:1098718]
ENSMUSG00000028444	Cntfr	31.8384	10.29	4.57139	2.27762e-07	Up	ciliary neurotrophic factor receptor [Source:MGI Symbol;Acc:MGI:99605]
ENSMUSG00000028480	Glipr2	7854.84	3695.87	4.41588	8.05285e-07	Up	GLI pathogenesis-related 2 [Source:MGI Symbol;Acc:MGI:1917770]
ENSMUSG00000028494	Plin2	24.6209	7.81597	3.62083	9.08675e-24	Up	perilipin 2 [Source:MGI Symbol;Acc:MGI:87920]
ENSMUSG00000028525	Pde4b	661.433	4456.33	6.41211	6.36439e-21	Up	phosphodiesterase 4B, cAMP specific [Source:MGI Symbol;Acc:MGI:99557]
ENSMUSG00000028527	Ak4	176.936	85.6612	2.36391	2.51631e-05	Up	adenylate kinase 4 [Source:MGI Symbol;Acc:MGI:87979]
ENSMUSG00000028587	Orc1	972.233	197.551	5.91724	0.00761187	Up	origin recognition complex, subunit 1 [Source:MGI Symbol;Acc:MGI:1328337]
ENSMUSG00000028599	Tnfrsf1b	74.0774	170.759	4.39108	0.000202825	Up	tumor necrosis factor receptor superfamily, member 1b [Source:MGI Symbol;Acc:MGI:1314883]
ENSMUSG00000028609	Magoh	437.428	201.825	2.04803	0.00996534	Up	mago homolog, exon junction complex core component [Source:MGI Symbol;Acc:MGI:1330312]
ENSMUSG00000028613	Lrp8	1079.96	111.564	3.5097	0.000387343	Up	low density lipoprotein receptor-related protein 8, apolipoprotein e receptor [Source:MGI Symbol;Acc:MGI:1340044]
ENSMUSG00000028633	Ctps	65.3467	11.0452	6.55006	1.2276e-45	Up	cytidine 5'-triphosphate synthase [Source:MGI Symbol;Acc:MGI:1858304]
ENSMUSG00000028635	Edn2	39.4708	136.794	6.35775	0.0171489	Up	endothelin 2 [Source:MGI Symbol;Acc:MGI:95284]
ENSMUSG00000028645	Slc2a1	204.966	76.0613	4.89324	5.12559e-13	Up	solute carrier family 2 (facilitated glucose transporter), member 1 [Source:MGI Symbol;Acc:MGI:95755]
ENSMUSG00000028655	Mfsd2a	55.021	7.82822	2.21702	1.19167e-05	Up	major facilitator superfamily domain containing 2A [Source:MGI Symbol;Acc:MGI:1923824]
ENSMUSG00000028678	Kif2c	52.8011	25.835	2.19014	0.00125003	Up	kinesin family member 2C [Source:MGI Symbol;Acc:MGI:1921054]
ENSMUSG00000028680	Plk3	121.776	653.47	3.51894	6.80341e-09	Up	polo-like kinase 3 [Source:MGI Symbol;Acc:MGI:109604]
ENSMUSG00000028693	Nasp	619.508	261.181	2.19672	8.80098e-05	Up	nuclear autoantigenic sperm protein (histone-binding) [Source:MGI Symbol;Acc:MGI:1355328]
ENSMUSG00000028702	Rad54l	492.272	103.226	2.51355	0.000397907	Up	RAD54 like (S. cerevisiae) [Source:MGI Symbol;Acc:MGI:894697]
ENSMUSG00000028709	Mob3c	72.1588	173.701	2.49498	3.28222e-06	Up	MOB kinase activator 3C [Source:MGI Symbol;Acc:MGI:2140623]
ENSMUSG00000028718	Stil	1378.06	624.234	3.49451	0.0308978	Up	Scl/Tal1 interrupting locus [Source:MGI Symbol;Acc:MGI:107477]
ENSMUSG00000028719	Cmpk1	933.468	385.771	2.15128	4.68895e-09	Up	cytidine monophosphate (UMP-CMP) kinase 1 [Source:MGI Symbol;Acc:MGI:1913838]
ENSMUSG00000028741	Mrto4	7.4735	22.0275	2.58079	3.99476e-09	Up	mRNA turnover 4, homolog (S. cerevisiae) [Source:MGI Symbol;Acc:MGI:1917152]
ENSMUSG00000028766	Alpl	2122.23	5077.85	13.4775	4.44633e-32	Up	alkaline phosphatase, liver/bone/kidney [Source:MGI Symbol;Acc:MGI:87983]
ENSMUSG00000028771	Ptpn12	256.276	109.788	2.08802	4.45932e-09	Up	protein tyrosine phosphatase, non-receptor type 12 [Source:MGI Symbol;Acc:MGI:104673]
ENSMUSG00000028776	Tinagl1	695.961	270.47	5.79913	1.9284e-10	Up	tubulointerstitial nephritis antigen-like 1 [Source:MGI Symbol;Acc:MGI:2137617]
ENSMUSG00000028792	Ak2	551.547	3123.64	2.75859	4.02141e-05	Up	adenylate kinase 2 [Source:MGI Symbol;Acc:MGI:87978]
ENSMUSG00000028793	Rnf19b	1760.86	3743.96	7.8938	1.03812e-33	Up	ring finger protein 19B [Source:MGI Symbol;Acc:MGI:1922484]
ENSMUSG00000028794	A3galt2	221.841	66.8292	3.7994	1.35587e-05	Up	alpha 1,3-galactosyltransferase 2 (isoglobotriaosylceramide synthase) [Source:MGI Symbol;Acc:MGI:2685279]
ENSMUSG00000028796	Phc2	75.4707	381.378	2.14782	1.14871e-09	Up	polyhomeotic-like 2 (Drosophila) [Source:MGI Symbol;Acc:MGI:1860454]
ENSMUSG00000028811	Yars	789.015	1587.51	2.21709	1.8868e-05	Up	tyrosyl-tRNA synthetase [Source:MGI Symbol;Acc:MGI:2147627]
ENSMUSG00000028834	Trim63	3936.66	1333.21	5.59669	0.00101154	Up	tripartite motif-containing 63 [Source:MGI Symbol;Acc:MGI:2447992]
ENSMUSG00000028837	Psmb2	429.964	977.939	2.12877	1.96365e-08	Up	proteasome (prosome, macropain) subunit, beta type 2 [Source:MGI Symbol;Acc:MGI:1347045]
ENSMUSG00000028840	Zfp593	9.15223	1.64474	3.51221	3.38321e-14	Up	zinc finger protein 593 [Source:MGI Symbol;Acc:MGI:1915290]
ENSMUSG00000028843	Sh3bgrl3	131.618	15.4363	2.14234	5.04384e-09	Up	SH3 domain binding glutamic acid-rich protein-like 3 [Source:MGI Symbol;Acc:MGI:1920973]
ENSMUSG00000028859	Csf3r	220.56	108.845	2.92738	9.09298e-05	Up	colony stimulating factor 3 receptor (granulocyte) [Source:MGI Symbol;Acc:MGI:1339755]
ENSMUSG00000028862	Map3k6	1741.94	789.186	10.3149	1.17765e-63	Up	mitogen-activated protein kinase kinase kinase 6 [Source:MGI Symbol;Acc:MGI:1855691]
ENSMUSG00000028869	Gnl2	9.45086	2.50919	2.04186	5.48884e-08	Up	guanine nucleotide binding protein-like 2 (nucleolar) [Source:MGI Symbol;Acc:MGI:2385207]
ENSMUSG00000028873	Cdca8	1114.54	4724.11	3.7384	0.00341714	Up	cell division cycle associated 8 [Source:MGI Symbol;Acc:MGI:1196274]
ENSMUSG00000028874	Fgr	588.878	1737.38	4.02366	2.43614e-08	Up	FGR proto-oncogene, Src family tyrosine kinase [Source:MGI Symbol;Acc:MGI:95527]
ENSMUSG00000028885	Smpdl3b	6066.37	14551.5	17.7453	3.46543e-09	Up	sphingomyelin phosphodiesterase, acid-like 3B [Source:MGI Symbol;Acc:MGI:1916022]
ENSMUSG00000028889	Yrdc	308.702	964.613	2.5452	1.611e-05	Up	yrdC domain containing (E.coli) [Source:MGI Symbol;Acc:MGI:2387201]
ENSMUSG00000028893	Sesn2	6.81693	22.4385	2.38107	8.67966e-10	Up	sestrin 2 [Source:MGI Symbol;Acc:MGI:2651874]
ENSMUSG00000028896	Rcc1	594.46	3819.4	2.14307	0.00122906	Up	regulator of chromosome condensation 1 [Source:MGI Symbol;Acc:MGI:1913989]
ENSMUSG00000028965	Tnfrsf9	9.38311	1.56158	13.4992	0.00932704	Up	tumor necrosis factor receptor superfamily, member 9 [Source:MGI Symbol;Acc:MGI:1101059]
ENSMUSG00000028967	Errfi1	4.86268	572.502	7.25793	6.10739e-25	Up	ERBB receptor feedback inhibitor 1 [Source:MGI Symbol;Acc:MGI:1921405]
ENSMUSG00000028970	Abcb1b	26.3734	66.2339	4.57157	7.28222e-09	Up	ATP-binding cassette, sub-family B (MDR/TAP), member 1B [Source:MGI Symbol;Acc:MGI:97568]
ENSMUSG00000029019	Nppb	447.205	1251.78	39.7054	7.72513e-07	Up	natriuretic peptide type B [Source:MGI Symbol;Acc:MGI:97368]
ENSMUSG00000029063	Nadk	8424.24	1533.85	2.68942	2.29589e-14	Up	NAD kinase [Source:MGI Symbol;Acc:MGI:2183149]
ENSMUSG00000029082	Bst1	55.6368	27.1162	9.91753	4.73449e-17	Up	bone marrow stromal cell antigen 1 [Source:MGI Symbol;Acc:MGI:105370]
ENSMUSG00000029084	Cd38	79.995	388.579	2.95643	8.69529e-06	Up	CD38 antigen [Source:MGI Symbol;Acc:MGI:107474]
ENSMUSG00000029135	Fosl2	381.926	828.839	6.69982	4.98442e-48	Up	fos-like antigen 2 [Source:MGI Symbol;Acc:MGI:102858]
ENSMUSG00000029171	Pgm1	362.907	7385.36	2.86061	6.92e-15	Up	phosphoglucomutase 1 [Source:MGI Symbol;Acc:MGI:97564]
ENSMUSG00000029229	Chic2	374.566	171.891	2.13694	0.000181052	Up	cysteine-rich hydrophobic domain 2 [Source:MGI Symbol;Acc:MGI:1921527]
ENSMUSG00000029265	Dr1	229.28	51.2247	2.13115	4.17158e-06	Up	down-regulator of transcription 1 [Source:MGI Symbol;Acc:MGI:1100515]
ENSMUSG00000029275	Gfi1	152.074	776.602	3.14091	0.00293596	Up	growth factor independent 1 [Source:MGI Symbol;Acc:MGI:103170]
ENSMUSG00000029298	Gbp9	307.816	52.2581	5.3181	7.71312e-23	Up	guanylate-binding protein 9 [Source:MGI Symbol;Acc:MGI:3605620]
ENSMUSG00000029304	Spp1	119.475	255.416	2.86238	2.05771e-11	Up	secreted phosphoprotein 1 [Source:MGI Symbol;Acc:MGI:98389]
ENSMUSG00000029313	Aff1	2355.58	275.66	2.24381	6.65147e-11	Up	AF4/FMR2 family, member 1 [Source:MGI Symbol;Acc:MGI:1100819]
ENSMUSG00000029321	Slc10a6	1365.53	625.935	9.23942	3.09087e-56	Up	solute carrier family 10 (sodium/bile acid cotransporter family), member 6 [Source:MGI Symbol;Acc:MGI:1923000]
ENSMUSG00000029322	Plac8	35.0736	14204.9	11.0908	2.1722e-13	Up	placenta-specific 8 [Source:MGI Symbol;Acc:MGI:2445289]
ENSMUSG00000029366	Dck	293.776	134.504	2.08071	7.41922e-07	Up	deoxycytidine kinase [Source:MGI Symbol;Acc:MGI:102726]
ENSMUSG00000029371	Cxcl5	1446.11	8201.91	43.3103	5.25417e-09	Up	chemokine (C-X-C motif) ligand 5 [Source:MGI Symbol;Acc:MGI:1096868]
ENSMUSG00000029377	Ereg	452.462	1936.97	3.23674	1.82825e-08	Up	epiregulin [Source:MGI Symbol;Acc:MGI:107508]
ENSMUSG00000029380	Cxcl1	25.6654	6.38655	104.766	1.46541e-36	Up	chemokine (C-X-C motif) ligand 1 [Source:MGI Symbol;Acc:MGI:108068]
ENSMUSG00000029390	Tmed2	832.17	225.122	2.18503	1.85655e-09	Up	transmembrane emp24 domain trafficking protein 2 [Source:MGI Symbol;Acc:MGI:1929269]
ENSMUSG00000029401	Rilpl2	67.2971	311.394	3.79357	0.0444787	Up	Rab interacting lysosomal protein-like 2 [Source:MGI Symbol;Acc:MGI:1933112]
ENSMUSG00000029414	Kntc1	228.464	511.017	2.00553	0.00131084	Up	kinetochore associated 1 [Source:MGI Symbol;Acc:MGI:2673709]
ENSMUSG00000029415	Sdad1	138.194	37.8438	2.37431	2.15037e-10	Up	SDA1 domain containing 1 [Source:MGI Symbol;Acc:MGI:2140779]
ENSMUSG00000029417	Cxcl9	129.632	46.8543	396.779	1.16928e-54	Up	chemokine (C-X-C motif) ligand 9 [Source:MGI Symbol;Acc:MGI:1352449]
ENSMUSG00000029430	Ran	1517.33	4848.06	2.65673	8.78715e-09	Up	RAN, member RAS oncogene family [Source:MGI Symbol;Acc:MGI:1333112]
ENSMUSG00000029465	Arpc3	335.95	1164	2.20648	2.44439e-08	Up	actin related protein 2/3 complex, subunit 3 [Source:MGI Symbol;Acc:MGI:1928375]
ENSMUSG00000029490	Mfsd7a	98.4351	474.53	7.95624	6.77825e-05	Up	major facilitator superfamily domain containing 7A [Source:MGI Symbol;Acc:MGI:2442629]
ENSMUSG00000029552	Tes	5.21379	17.719	3.75066	0.0177349	Up	testis derived transcript [Source:MGI Symbol;Acc:MGI:105081]
ENSMUSG00000029561	Oasl2	156.204	45.9215	8.21114	4.4603e-18	Up	2'-5' oligoadenylate synthetase-like 2 [Source:MGI Symbol;Acc:MGI:1344390]
ENSMUSG00000029581	Fscn1	843.961	1753.1	2.9506	2.00074e-07	Up	fascin actin-bundling protein 1 [Source:MGI Symbol;Acc:MGI:1352745]
ENSMUSG00000029597	Sds	1358.03	445.036	3.23953	0.018345	Up	serine dehydratase [Source:MGI Symbol;Acc:MGI:98270]
ENSMUSG00000029605		2653.4	1322.31	4.3556	2.46737e-15	Up
ENSMUSG00000029610	Aimp2	1873.53	3840.04	2.08723	4.0976e-06	Up	aminoacyl tRNA synthetase complex-interacting multifunctional protein 2 [Source:MGI Symbol;Acc:MGI:2385237]
ENSMUSG00000029622	Arpc1b	961.493	477.01	2.31562	2.03004e-09	Up	actin related protein 2/3 complex, subunit 1B [Source:MGI Symbol;Acc:MGI:1343142]
ENSMUSG00000029649	Pomp	102.159	48.823	2.01333	1.07748e-07	Up	proteasome maturation protein [Source:MGI Symbol;Acc:MGI:1913787]
ENSMUSG00000029657	Hsph1	1603.18	461.396	2.40018	0.000211337	Up	heat shock 105kDa/110kDa protein 1 [Source:MGI Symbol;Acc:MGI:105053]
ENSMUSG00000029752	Asns	32.754	110.93	3.56543	9.49037e-10	Up	asparagine synthetase [Source:MGI Symbol;Acc:MGI:1350929]
ENSMUSG00000029771	Irf5	119.373	808.883	2.83813	5.90379e-06	Up	interferon regulatory factor 5 [Source:MGI Symbol;Acc:MGI:1350924]
ENSMUSG00000029777	Gars	1327.2	491.848	2.61883	5.29266e-14	Up	glycyl-tRNA synthetase [Source:MGI Symbol;Acc:MGI:2449057]
ENSMUSG00000029780	Nt5c3	1742.16	238.65	2.84458	1.70087e-12	Up	5'-nucleotidase, cytosolic III [Source:MGI Symbol;Acc:MGI:1927186]
ENSMUSG00000029798	Herc6	760.891	3430.69	10.2051	2.05543e-65	Up	hect domain and RLD 6 [Source:MGI Symbol;Acc:MGI:1914388]
ENSMUSG00000029817	Tra2a	763.013	2506.87	2.03668	1.42899e-08	Up	transformer 2 alpha homolog (Drosophila) [Source:MGI Symbol;Acc:MGI:1933972]
ENSMUSG00000029826	Zc3hav1	188.33	60.4113	2.62083	1.94882e-14	Up	zinc finger CCCH type, antiviral 1 [Source:MGI Symbol;Acc:MGI:1926031]
ENSMUSG00000029829	Tmem213	25.4124	79.7765	6.24819	1.64872e-06	Up	transmembrane protein 213 [Source:MGI Symbol;Acc:MGI:1924772]
ENSMUSG00000029915	Clec5a	94.3396	13.3748	16.4603	6.3593e-27	Up	C-type lectin domain family 5, member a [Source:MGI Symbol;Acc:MGI:1345151]
ENSMUSG00000030017	Reg3g	9.78066	30.7287	5.47122	1.58638e-10	Up	regenerating islet-derived 3 gamma [Source:MGI Symbol;Acc:MGI:109406]
ENSMUSG00000030022	Adamts9	282.795	121.909	7.76902	7.39586e-54	Up	a disintegrin-like and metallopeptidase (reprolysin type) with thrombospondin type 1 motif, 9 [Source:MGI Symbol;Acc:MGI:1916320]
ENSMUSG00000030055	Rab43	7.83325	0.936949	2.27598	0.000215585	Up	RAB43, member RAS oncogene family [Source:MGI Symbol;Acc:MGI:1917084]
ENSMUSG00000030069	Prok2	178.617	57.745	104.948	0.000336933	Up	prokineticin 2 [Source:MGI Symbol;Acc:MGI:1354178]
ENSMUSG00000030087	Klf15	69.7063	28.9459	2.41983	3.26287e-11	Up	Kruppel-like factor 15 [Source:MGI Symbol;Acc:MGI:1929988]
ENSMUSG00000030103	Bhlhe40	2629.47	5810.89	3.58415	2.85627e-06	Up	basic helix-loop-helix family, member e40 [Source:MGI Symbol;Acc:MGI:1097714]
ENSMUSG00000030107	Usp18	203.102	904.256	12.2498	5.72e-52	Up	ubiquitin specific peptidase 18 [Source:MGI Symbol;Acc:MGI:1344364]
ENSMUSG00000030109	Slc6a12	1992.86	724.781	10.3523	1.84467e-07	Up	solute carrier family 6 (neurotransmitter transporter, betaine/GABA), member 12 [Source:MGI Symbol;Acc:MGI:95628]
ENSMUSG00000030111	A2m	137.192	282.386	2.2872	0.00736477	Up	alpha-2-macroglobulin [Source:MGI Symbol;Acc:MGI:2449119]
ENSMUSG00000030142	Clec4e	62.4898	8.36432	39.7056	3.53002e-12	Up	C-type lectin domain family 4, member e [Source:MGI Symbol;Acc:MGI:1861232]
ENSMUSG00000030144	Clec4d	17.2367	4.44174	22.2707	3.48527e-05	Up	C-type lectin domain family 4, member d [Source:MGI Symbol;Acc:MGI:1298389]
ENSMUSG00000030148	Clec4a2	1255.89	2601.02	6.24564	2.35732e-06	Up	C-type lectin domain family 4, member a2 [Source:MGI Symbol;Acc:MGI:1349412]
ENSMUSG00000030156	Cd69	907.266	5758.21	8.08994	5.67646e-12	Up	CD69 antigen [Source:MGI Symbol;Acc:MGI:88343]
ENSMUSG00000030157	Clec2d	16526.8	7273.71	2.00701	3.40545e-08	Up	C-type lectin domain family 2, member d [Source:MGI Symbol;Acc:MGI:2135589]
ENSMUSG00000030187	Klra2	550.804	1132.79	6.4572	8.1211e-08	Up	killer cell lectin-like receptor, subfamily A, member 2 [Source:MGI Symbol;Acc:MGI:101906]
ENSMUSG00000030188	Magohb	190.027	629.028	5.012	2.3103e-15	Up	mago homolog B, exon junction complex core component [Source:MGI Symbol;Acc:MGI:1913691]
ENSMUSG00000030189	Ybx3	536.528	1230.39	2.09362	6.69335e-09	Up	Y box protein 3 [Source:MGI Symbol;Acc:MGI:2137670]
ENSMUSG00000030199	Etv6	29.0878	2.08921	3.44177	2.44591e-21	Up	ets variant 6 [Source:MGI Symbol;Acc:MGI:109336]
ENSMUSG00000030203	Dusp16	117.8	1821.5	5.35702	8.62416e-09	Up	dual specificity phosphatase 16 [Source:MGI Symbol;Acc:MGI:1917936]
ENSMUSG00000030208	Emp1	645.218	159.463	2.87071	8.66731e-17	Up	epithelial membrane protein 1 [Source:MGI Symbol;Acc:MGI:107941]
ENSMUSG00000030220	Arhgdib	23.1157	7.73281	2.31798	6.05097e-06	Up	Rho, GDP dissociation inhibitor (GDI) beta [Source:MGI Symbol;Acc:MGI:101940]
ENSMUSG00000030247	Kcnj8	400.648	131.059	2.35959	0.0028679	Up	potassium inwardly-rectifying channel, subfamily J, member 8 [Source:MGI Symbol;Acc:MGI:1100508]
ENSMUSG00000030254	Rad18	242.826	7169.39	2.89944	0.0013553	Up	RAD18 E3 ubiquitin protein ligase [Source:MGI Symbol;Acc:MGI:1890476]
ENSMUSG00000030268	Bcat1	1141.03	3685.99	7.13867	8.80172e-07	Up	branched chain aminotransferase 1, cytosolic [Source:MGI Symbol;Acc:MGI:104861]
ENSMUSG00000030269	Mtmr14	649.576	2281.3	2.42187	5.9748e-11	Up	myotubularin related protein 14 [Source:MGI Symbol;Acc:MGI:1916075]
ENSMUSG00000030341	Tnfrsf1a	1145.53	538.071	2.58736	4.11038e-14	Up	tumor necrosis factor receptor superfamily, member 1a [Source:MGI Symbol;Acc:MGI:1314884]
ENSMUSG00000030350	Prmt8	4.17314	114.048	2.59867	1.81273e-08	Up	protein arginine N-methyltransferase 8 [Source:MGI Symbol;Acc:MGI:3043083]
ENSMUSG00000030351	Tspan11	228.107	3898.54	2.71863	7.52874e-15	Up	tetraspanin 11 [Source:MGI Symbol;Acc:MGI:1915748]
ENSMUSG00000030402	Ppm1n	33.4803	1399.21	8.38895	0.000148142	Up	protein phosphatase, Mg2+/Mn2+ dependent, 1N (putative) [Source:MGI Symbol;Acc:MGI:2142330]
ENSMUSG00000030403	Vasp	7610.97	18328.6	3.68689	1.75409e-07	Up	vasodilator-stimulated phosphoprotein [Source:MGI Symbol;Acc:MGI:109268]
ENSMUSG00000030413	Pglyrp1	823.912	359.461	8.11153	6.75357e-08	Up	peptidoglycan recognition protein 1 [Source:MGI Symbol;Acc:MGI:1345092]
ENSMUSG00000030427	Lilra6	61.7225	27.7344	6.36354	0.00262255	Up	leukocyte immunoglobulin-like receptor, subfamily A (with TM domain), member 6 [Source:MGI Symbol;Acc:MGI:1195969]
ENSMUSG00000030428	Ttyh1	290.915	139.054	3.36315	6.97304e-06	Up	tweety homolog 1 (Drosophila) [Source:MGI Symbol;Acc:MGI:1889007]
ENSMUSG00000030474	Siglece	63.0542	30.9735	20.2768	7.59042e-19	Up	sialic acid binding Ig-like lectin E [Source:MGI Symbol;Acc:MGI:1932475]
ENSMUSG00000030483	Cyp2b10	9.36461	42.1135	2.55765	0.000265285	Up	cytochrome P450, family 2, subfamily b, polypeptide 10 [Source:MGI Symbol;Acc:MGI:88598]
ENSMUSG00000030525	Chrna7	1611.65	3696.82	5.93726	8.4475e-07	Up	cholinergic receptor, nicotinic, alpha polypeptide 7 [Source:MGI Symbol;Acc:MGI:99779]
ENSMUSG00000030530	Furin	983.576	2148.82	3.41959	5.4824e-14	Up	furin (paired basic amino acid cleaving enzyme) [Source:MGI Symbol;Acc:MGI:97513]
ENSMUSG00000030579	Tyrobp	170.277	1037.4	2.48445	0.00106821	Up	TYRO protein tyrosine kinase binding protein [Source:MGI Symbol;Acc:MGI:1277211]
ENSMUSG00000030595	Nfkbib	6.18749	88.3697	5.1225	3.33194e-29	Up	nuclear factor of kappa light polypeptide gene enhancer in B cells inhibitor, beta [Source:MGI Symbol;Acc:MGI:104752]
ENSMUSG00000030641	Ddias	3080.12	1208.86	3.70692	0.014883	Up	DNA damage-induced apoptosis suppressor [Source:MGI Symbol;Acc:MGI:1921291]
ENSMUSG00000030650	Tmc5	54.8078	14.0943	5.50628	8.10718e-14	Up	transmembrane channel-like gene family 5 [Source:MGI Symbol;Acc:MGI:1921674]
ENSMUSG00000030669	Calca	1470.48	4779.07	15.3585	1.99248e-21	Up	calcitonin/calcitonin-related polypeptide, alpha [Source:MGI Symbol;Acc:MGI:2151253]
ENSMUSG00000030677	Kif22	90.238	21.3336	3.71445	0.00555143	Up	kinesin family member 22 [Source:MGI Symbol;Acc:MGI:109233]
ENSMUSG00000030681	Mvp	230.575	100.789	2.81426	1.56315e-16	Up	major vault protein [Source:MGI Symbol;Acc:MGI:1925638]
ENSMUSG00000030707	Coro1a	8933.48	3782.92	2.10785	0.0287224	Up	coronin, actin binding protein 1A [Source:MGI Symbol;Acc:MGI:1345961]
ENSMUSG00000030717	Nupr1	155.72	76.7563	2.14957	7.86927e-10	Up	nuclear protein transcription regulator 1 [Source:MGI Symbol;Acc:MGI:1891834]
ENSMUSG00000030748	Il4ra	0.984358	9.82949	4.46343	1.52481e-31	Up	interleukin 4 receptor, alpha [Source:MGI Symbol;Acc:MGI:105367]
ENSMUSG00000030786	Itgam	189.267	50.0045	13.5469	2.48997e-09	Up	integrin alpha M [Source:MGI Symbol;Acc:MGI:96607]
ENSMUSG00000030787	Lyve1	160.643	30.3647	9.80157	1.66474e-14	Up	lymphatic vessel endothelial hyaluronan receptor 1 [Source:MGI Symbol;Acc:MGI:2136348]
ENSMUSG00000030790	Adm	189.534	71.6281	4.21787	8.50639e-23	Up	adrenomedullin [Source:MGI Symbol;Acc:MGI:108058]
ENSMUSG00000030793	Pycard	25.3386	10.7313	3.191	0.00796854	Up	PYD and CARD domain containing [Source:MGI Symbol;Acc:MGI:1931465]
ENSMUSG00000030827	Fgf21	23.2798	60.8067	22.905	0.00409786	Up	fibroblast growth factor 21 [Source:MGI Symbol;Acc:MGI:1861377]
ENSMUSG00000030830	Itgal	256.081	887.508	2.27651	7.16562e-11	Up	integrin alpha L [Source:MGI Symbol;Acc:MGI:96606]
ENSMUSG00000030847	Bag3	45.3325	11.1284	2.0655	9.94476e-08	Up	BCL2-associated athanogene 3 [Source:MGI Symbol;Acc:MGI:1352493]
ENSMUSG00000030867	Plk1	848.161	353.78	4.86786	4.26212e-05	Up	polo-like kinase 1 [Source:MGI Symbol;Acc:MGI:97621]
ENSMUSG00000030895	Hpx	1841.11	750.554	37.1348	0.00314106	Up	hemopexin [Source:MGI Symbol;Acc:MGI:105112]
ENSMUSG00000030921	Trim30a	3.29252	20.8725	7.59459	4.39848e-53	Up	tripartite motif-containing 30A [Source:MGI Symbol;Acc:MGI:98178]
ENSMUSG00000030966	Trim21	768.857	4074.61	2.83297	5.67805e-15	Up	tripartite motif-containing 21 [Source:MGI Symbol;Acc:MGI:106657]
ENSMUSG00000030996	Art1	8167.16	3738.74	3.15418	5.04942e-06	Up	ADP-ribosyltransferase 1 [Source:MGI Symbol;Acc:MGI:107511]
ENSMUSG00000031004	Mki67	525.386	245.957	2.6703	0.00499594	Up	antigen identified by monoclonal antibody Ki 67 [Source:MGI Symbol;Acc:MGI:106035]
ENSMUSG00000031165	Was	75.7984	185.378	2.44807	7.95739e-09	Up	Wiskott-Aldrich syndrome homolog (human) [Source:MGI Symbol;Acc:MGI:105059]
ENSMUSG00000031262	Cenpi	109.228	48.8842	3.50249	1.4564e-06	Up	centromere protein I [Source:MGI Symbol;Acc:MGI:2147897]
ENSMUSG00000031304	Il2rg	423.159	976.987	4.55982	9.71617e-26	Up	interleukin 2 receptor, gamma chain [Source:MGI Symbol;Acc:MGI:96551]
ENSMUSG00000031367	Ap1s2	269.232	4525.19	2.04401	4.61392e-08	Up	adaptor-related protein complex 1, sigma 2 subunit [Source:MGI Symbol;Acc:MGI:1889383]
ENSMUSG00000031382	Asb11	814.786	197.214	2.20403	0.0102552	Up	ankyrin repeat and SOCS box-containing 11 [Source:MGI Symbol;Acc:MGI:1916104]
ENSMUSG00000031400	G6pdx	56.6795	119.035	2.18127	2.70108e-09	Up	glucose-6-phosphate dehydrogenase X-linked [Source:MGI Symbol;Acc:MGI:105979]
ENSMUSG00000031431	Tsc22d3	2766.05	9407.25	2.77563	6.54782e-16	Up	TSC22 domain family, member 3 [Source:MGI Symbol;Acc:MGI:1196284]
ENSMUSG00000031444	F10	3085.46	8152.53	9.44396	0.00158126	Up	coagulation factor X [Source:MGI Symbol;Acc:MGI:103107]
ENSMUSG00000031445	Proz	118.413	401.947	4.45511	4.09155e-06	Up	protein Z, vitamin K-dependent plasma glycoprotein [Source:MGI Symbol;Acc:MGI:1860488]
ENSMUSG00000031450	Grk1	1043.01	6612.11	Inf	0.0129967	Up	G protein-coupled receptor kinase 1 [Source:MGI Symbol;Acc:MGI:1345146]
ENSMUSG00000031452	1700029H14Rik	4.83655	0.419974	5.35655	0.0112844	Up	RIKEN cDNA 1700029H14 gene [Source:MGI Symbol;Acc:MGI:1913751]
ENSMUSG00000031465	Angpt2	6.15935	17.5858	3.98495	8.66326e-05	Up	angiopoietin 2 [Source:MGI Symbol;Acc:MGI:1202890]
ENSMUSG00000031490	Eif4ebp1	334.528	136.66	2.14552	2.33508e-06	Up	eukaryotic translation initiation factor 4E binding protein 1 [Source:MGI Symbol;Acc:MGI:103267]
ENSMUSG00000031502	Col4a1	447.06	89.5974	2.68266	4.0544e-12	Up	collagen, type IV, alpha 1 [Source:MGI Symbol;Acc:MGI:88454]
ENSMUSG00000031503	Col4a2	574.978	2177.74	2.29383	8.24598e-11	Up	collagen, type IV, alpha 2 [Source:MGI Symbol;Acc:MGI:88455]
ENSMUSG00000031504	Rab20	684.998	1407.91	13.0857	1.67443e-14	Up	RAB20, member RAS oncogene family [Source:MGI Symbol;Acc:MGI:102789]
ENSMUSG00000031538	Plat	276.319	132.356	9.06758	4.75761e-29	Up	plasminogen activator, tissue [Source:MGI Symbol;Acc:MGI:97610]
ENSMUSG00000031551	Ido1	1315.88	625.141	203.422	1.06365e-17	Up	indoleamine 2,3-dioxygenase 1 [Source:MGI Symbol;Acc:MGI:96416]
ENSMUSG00000031555	Adam9	162.505	9.32796	2.66637	2.04755e-15	Up	a disintegrin and metallopeptidase domain 9 (meltrin gamma) [Source:MGI Symbol;Acc:MGI:105376]
ENSMUSG00000031562	Dctd	47.2566	20.2309	4.77674	5.48088e-06	Up	dCMP deaminase [Source:MGI Symbol;Acc:MGI:2444529]
ENSMUSG00000031584	Gsr	1264.79	553.41	5.14666	0.00144118	Up	glutathione reductase [Source:MGI Symbol;Acc:MGI:95804]
ENSMUSG00000031594	Fgl1	235.435	20.5571	11.5757	3.55919e-11	Up	fibrinogen-like protein 1 [Source:MGI Symbol;Acc:MGI:102795]
ENSMUSG00000031605	Klhl2	969.656	396.607	2.31821	2.41573e-10	Up	kelch-like 2, Mayven [Source:MGI Symbol;Acc:MGI:1924363]
ENSMUSG00000031609	Sap30	679.027	2434.21	3.31893	5.42271e-06	Up	sin3 associated polypeptide [Source:MGI Symbol;Acc:MGI:1929129]
ENSMUSG00000031610	Scrg1	8.37543	35.6351	21.1629	0.000402686	Up	scrapie responsive gene 1 [Source:MGI Symbol;Acc:MGI:1328308]
ENSMUSG00000031652	N4bp1	18.7728	74.6729	5.34099	1.28492e-18	Up	NEDD4 binding protein 1 [Source:MGI Symbol;Acc:MGI:2136825]
ENSMUSG00000031662	Snx20	44.0825	11.8126	6.69638	4.85316e-07	Up	sorting nexin 20 [Source:MGI Symbol;Acc:MGI:1918857]
ENSMUSG00000031681	Smad1	695.425	1859.94	2.70002	1.22425e-13	Up	SMAD family member 1 [Source:MGI Symbol;Acc:MGI:109452]
ENSMUSG00000031722	Hp	189.246	40.53	3.68275	1.0683e-05	Up	haptoglobin [Source:MGI Symbol;Acc:MGI:96211]
ENSMUSG00000031762	Mt2	87.7208	27.6348	106.802	1.77807e-31	Up	metallothionein 2 [Source:MGI Symbol;Acc:MGI:97172]
ENSMUSG00000031765	Mt1	416.316	3956.46	53.345	3.44403e-38	Up	metallothionein 1 [Source:MGI Symbol;Acc:MGI:97171]
ENSMUSG00000031770	Herpud1	981.238	3459.03	2.19082	5.98954e-10	Up	homocysteine-inducible, endoplasmic reticulum stress-inducible, ubiquitin-like domain member 1 [Source:MGI Symbol;Acc:MGI:1927406]
ENSMUSG00000031778	Cx3cl1	14.1565	2.59394	4.05399	2.10028e-05	Up	chemokine (C-X3-C motif) ligand 1 [Source:MGI Symbol;Acc:MGI:1097153]
ENSMUSG00000031779	Ccl22	323.578	763.384	12.1304	0.0114769	Up	chemokine (C-C motif) ligand 22 [Source:MGI Symbol;Acc:MGI:1306779]
ENSMUSG00000031780	Ccl17	148.909	3067.01	37.8832	0.00168004	Up	chemokine (C-C motif) ligand 17 [Source:MGI Symbol;Acc:MGI:1329039]
ENSMUSG00000031792	Usb1	144.379	1155.83	2.47147	2.58857e-10	Up	U6 snRNA biogenesis 1 [Source:MGI Symbol;Acc:MGI:2142454]
ENSMUSG00000031803	B3gnt3	6861.76	2595.7	4.03941	0.0118793	Up	UDP-GlcNAc:betaGal beta-1,3-N-acetylglucosaminyltransferase 3 [Source:MGI Symbol;Acc:MGI:2152535]
ENSMUSG00000031825	Crispld2	202.404	71.9995	3.80832	1.8937e-25	Up	cysteine-rich secretory protein LCCL domain containing 2 [Source:MGI Symbol;Acc:MGI:1926142]
ENSMUSG00000031827	Cotl1	199.055	416.584	2.05551	2.32485e-05	Up	coactosin-like 1 (Dictyostelium) [Source:MGI Symbol;Acc:MGI:1919292]
ENSMUSG00000031842	Pde4c	157.841	718.579	3.79671	0.0120936	Up	phosphodiesterase 4C, cAMP specific [Source:MGI Symbol;Acc:MGI:99556]
ENSMUSG00000031872	Bean1	4254.45	8530.51	25.794	8.92866e-07	Up	brain expressed, associated with Nedd4, 1 [Source:MGI Symbol;Acc:MGI:1929597]
ENSMUSG00000031880	Rrad	49.2999	16.2544	5.07461	2.31634e-17	Up	Ras-related associated with diabetes [Source:MGI Symbol;Acc:MGI:1930943]
ENSMUSG00000031891	Hsd11b2	355.546	1219.2	3.20871	0.0036316	Up	hydroxysteroid 11-beta dehydrogenase 2 [Source:MGI Symbol;Acc:MGI:104720]
ENSMUSG00000031897	Psmb10	134.534	45.9651	3.22876	1.06244e-19	Up	proteasome (prosome, macropain) subunit, beta type 10 [Source:MGI Symbol;Acc:MGI:1096380]
ENSMUSG00000031904	Slc7a6	740.613	2372.9	3.5376	1.11983e-19	Up	solute carrier family 7 (cationic amino acid transporter, y+ system), member 6 [Source:MGI Symbol;Acc:MGI:2142598]
ENSMUSG00000031917	Nip7	514.675	43.9261	2.00802	1.40166e-05	Up	nuclear import 7 homolog (S. cerevisiae) [Source:MGI Symbol;Acc:MGI:1913414]
ENSMUSG00000031939	Taf1d	79.642	1335.64	2.4159	0.00971492	Up	TATA box binding protein (Tbp)-associated factor, RNA polymerase I, D [Source:MGI Symbol;Acc:MGI:1922566]
ENSMUSG00000031948	Kars	16.164	88.5785	2.16548	1.13046e-09	Up	lysyl-tRNA synthetase [Source:MGI Symbol;Acc:MGI:1934754]
ENSMUSG00000031960	Aars	44.7129	146.458	2.25377	1.19968e-09	Up	alanyl-tRNA synthetase [Source:MGI Symbol;Acc:MGI:2384560]
ENSMUSG00000031963	Bmper	126.569	45.1647	2.01492	1.96687e-07	Up	BMP-binding endothelial regulator [Source:MGI Symbol;Acc:MGI:1920480]
ENSMUSG00000031980	Agt	243.34	62.6598	2.17742	0.000538324	Up	angiotensinogen (serpin peptidase inhibitor, clade A, member 8) [Source:MGI Symbol;Acc:MGI:87963]
ENSMUSG00000032000	Birc3	388.764	991.489	8.33235	1.24467e-52	Up	baculoviral IAP repeat-containing 3 [Source:MGI Symbol;Acc:MGI:1197007]
ENSMUSG00000032002	Dcun1d5	39.0586	523.3	2.27302	0.000374336	Up	DCN1, defective in cullin neddylation 1, domain containing 5 (S. cerevisiae) [Source:MGI Symbol;Acc:MGI:1924113]
ENSMUSG00000032020	Ubash3b	225.185	662.807	2.75805	0.00138258	Up	ubiquitin associated and SH3 domain containing, B [Source:MGI Symbol;Acc:MGI:1920078]
ENSMUSG00000032021	Crtam	357.351	129.061	6.91327	0.0117068	Up	cytotoxic and regulatory T cell molecule [Source:MGI Symbol;Acc:MGI:1859822]
ENSMUSG00000032038	St3gal4	104.195	33.7231	2.47607	2.14271e-10	Up	ST3 beta-galactoside alpha-2,3-sialyltransferase 4 [Source:MGI Symbol;Acc:MGI:1316743]
ENSMUSG00000032089	Il10ra	426.808	5861.3	2.68543	2.42381e-06	Up	interleukin 10 receptor, alpha [Source:MGI Symbol;Acc:MGI:96538]
ENSMUSG00000032113	Chek1	17.9166	64.5673	2.66808	0.00223257	Up	checkpoint kinase 1 [Source:MGI Symbol;Acc:MGI:1202065]
ENSMUSG00000032115	Hyou1	0.333615	4.88622	2.73188	0.000301044	Up	hypoxia up-regulated 1 [Source:MGI Symbol;Acc:MGI:108030]
ENSMUSG00000032125	Robo4	242.444	1067.38	2.42301	2.76983e-12	Up	roundabout homolog 4 (Drosophila) [Source:MGI Symbol;Acc:MGI:1921394]
ENSMUSG00000032218	Ccnb2	9396.44	4473.48	2.7442	0.0352991	Up	cyclin B2 [Source:MGI Symbol;Acc:MGI:88311]
ENSMUSG00000032280	Tle3	901.949	2131.94	2.79883	6.02043e-07	Up	transducin-like enhancer of split 3, homolog of Drosophila E(spl) [Source:MGI Symbol;Acc:MGI:104634]
ENSMUSG00000032294	Pkm	19230.2	9061.9	2.72845	9.33039e-06	Up	pyruvate kinase, muscle [Source:MGI Symbol;Acc:MGI:97591]
ENSMUSG00000032300	1700017B05Rik	992.375	462.123	2.53017	1.8203e-06	Up	RIKEN cDNA 1700017B05 gene [Source:MGI Symbol;Acc:MGI:1921461]
ENSMUSG00000032301	Psma4	1040.66	3252.26	2.17321	5.60984e-05	Up	proteasome (prosome, macropain) subunit, alpha type 4 [Source:MGI Symbol;Acc:MGI:1347060]
ENSMUSG00000032344	Mb21d1	22.1207	6.80711	3.42172	1.77094e-11	Up	Mab-21 domain containing 1 [Source:MGI Symbol;Acc:MGI:2442261]
ENSMUSG00000032350	Gclc	1894.69	685.671	3.6332	2.99375e-09	Up	glutamate-cysteine ligase, catalytic subunit [Source:MGI Symbol;Acc:MGI:104990]
ENSMUSG00000032369	Plscr1	324.041	141.111	3.68073	6.35249e-23	Up	phospholipid scramblase 1 [Source:MGI Symbol;Acc:MGI:893575]
ENSMUSG00000032400	Zwilch	707.971	7575.41	2.26862	0.0113365	Up	zwilch kinetochore protein [Source:MGI Symbol;Acc:MGI:1915264]
ENSMUSG00000032412	Atp1b3	797.525	33.2918	2.04573	1.5022e-08	Up	ATPase, Na+/K+ transporting, beta 3 polypeptide [Source:MGI Symbol;Acc:MGI:107788]
ENSMUSG00000032484	Ngp	1423.89	6550.94	230.809	7.34372e-20	Up	neutrophilic granule protein [Source:MGI Symbol;Acc:MGI:105983]
ENSMUSG00000032487	Ptgs2	387.249	135.257	4.33782	4.06829e-28	Up	prostaglandin-endoperoxide synthase 2 [Source:MGI Symbol;Acc:MGI:97798]
ENSMUSG00000032495	Lrrc2	806.468	1887.36	2.13042	9.70602e-06	Up	leucine rich repeat containing 2 [Source:MGI Symbol;Acc:MGI:1921499]
ENSMUSG00000032496	Ltf	37.2044	100.266	3.14575	2.36232e-19	Up	lactotransferrin [Source:MGI Symbol;Acc:MGI:96837]
ENSMUSG00000032501	Trib1	2467.22	347.002	6.17108	1.69529e-41	Up	tribbles homolog 1 (Drosophila) [Source:MGI Symbol;Acc:MGI:2443397]
ENSMUSG00000032508	Myd88	4655.32	30537.3	5.2445	2.73533e-36	Up	myeloid differentiation primary response gene 88 [Source:MGI Symbol;Acc:MGI:108005]
ENSMUSG00000032515	Csrnp1	46.4275	19.3985	15.9906	5.07974e-85	Up	cysteine-serine-rich nuclear protein 1 [Source:MGI Symbol;Acc:MGI:2387989]
ENSMUSG00000032561	Acpp	1032.42	3766.29	3.10926	2.05002e-14	Up	acid phosphatase, prostate [Source:MGI Symbol;Acc:MGI:1928480]
ENSMUSG00000032575	Manf	145.237	64.5951	3.79075	2.24051e-18	Up	mesencephalic astrocyte-derived neurotrophic factor [Source:MGI Symbol;Acc:MGI:1922090]
ENSMUSG00000032578	Cish	2628.07	7710.63	2.79534	2.96191e-14	Up	cytokine inducible SH2-containing protein [Source:MGI Symbol;Acc:MGI:103159]
ENSMUSG00000032596	Uba7	389.682	1191.44	2.99188	1.13613e-17	Up	ubiquitin-like modifier activating enzyme 7 [Source:MGI Symbol;Acc:MGI:1349462]
ENSMUSG00000032656	42432	1668.88	3427.43	3.03178	4.8385e-12	Up	membrane-associated ring finger (C3HC4) 3 [Source:MGI Symbol;Acc:MGI:2443667]
ENSMUSG00000032661	Oas3	3356.45	1647.23	18.2537	1.09144e-20	Up	2'-5' oligoadenylate synthetase 3 [Source:MGI Symbol;Acc:MGI:2180850]
ENSMUSG00000032688	Malt1	131.557	61.3243	2.77423	0.00894661	Up	MALT1 paracaspase [Source:MGI Symbol;Acc:MGI:2445027]
ENSMUSG00000032690	Oas2	305.397	713.533	9.93521	2.68256e-57	Up	2'-5' oligoadenylate synthetase 2 [Source:MGI Symbol;Acc:MGI:2180852]
ENSMUSG00000032691	Nlrp3	12.3187	30.4356	13.2754	3.21829e-38	Up	NLR family, pyrin domain containing 3 [Source:MGI Symbol;Acc:MGI:2653833]
ENSMUSG00000032715	Trib3	125.857	55.3949	3.7717	9.74684e-16	Up	tribbles homolog 3 (Drosophila) [Source:MGI Symbol;Acc:MGI:1345675]
ENSMUSG00000032724	Abtb2	25176	11557.9	4.78345	5.59729e-29	Up	ankyrin repeat and BTB (POZ) domain containing 2 [Source:MGI Symbol;Acc:MGI:2139365]
ENSMUSG00000032739	Pram1	18864.1	59165.1	9.47569	7.16905e-29	Up	PML-RAR alpha-regulated adaptor molecule 1 [Source:MGI Symbol;Acc:MGI:3576625]
ENSMUSG00000032776	Mctp2	396.725	967.381	4.64376	3.17343e-09	Up	multiple C2 domains, transmembrane 2 [Source:MGI Symbol;Acc:MGI:2685335]
ENSMUSG00000032783	Troap	2793.86	840.296	2.9591	0.0128447	Up	trophinin associated protein [Source:MGI Symbol;Acc:MGI:1925983]
ENSMUSG00000032796	Lama1	124.816	26.8444	3.90528	0.00086363	Up	laminin, alpha 1 [Source:MGI Symbol;Acc:MGI:99892]
ENSMUSG00000032802	Srxn1	787.008	392.705	2.46652	0.0310778	Up	sulfiredoxin 1 homolog (S. cerevisiae) [Source:MGI Symbol;Acc:MGI:104971]
ENSMUSG00000032815	Fanca	2189.81	10179.4	2.46708	0.000247529	Up	Fanconi anemia, complementation group A [Source:MGI Symbol;Acc:MGI:1341823]
ENSMUSG00000032845	Alpk2	271.088	5276.09	2.40606	0.0166263	Up	alpha-kinase 2 [Source:MGI Symbol;Acc:MGI:2449492]
ENSMUSG00000032860	P2ry2	369.465	2804.86	6.18333	2.69067e-07	Up	purinergic receptor P2Y, G-protein coupled 2 [Source:MGI Symbol;Acc:MGI:105107]
ENSMUSG00000032902	Slc16a1	213.543	52.3492	2.32913	5.23094e-11	Up	solute carrier family 16 (monocarboxylic acid transporters), member 1 [Source:MGI Symbol;Acc:MGI:106013]
ENSMUSG00000032966	Fkbp1a	297.493	117.265	2.58692	1.12664e-13	Up	FK506 binding protein 1a [Source:MGI Symbol;Acc:MGI:95541]
ENSMUSG00000033031	C330027C09Rik	18.4945	7.09433	2.92626	0.00319674	Up	RIKEN cDNA C330027C09 gene [Source:MGI Symbol;Acc:MGI:2146335]
ENSMUSG00000033088	Triobp	2401.33	470.8	2.2903	1.97663e-10	Up	TRIO and F-actin binding protein [Source:MGI Symbol;Acc:MGI:1349410]
ENSMUSG00000033107	Rnf125	1130.8	2610.81	6.94551	2.83968e-44	Up	ring finger protein 125 [Source:MGI Symbol;Acc:MGI:1914914]
ENSMUSG00000033192	Lpcat2	3848.07	15167.1	6.20078	2.47662e-09	Up	lysophosphatidylcholine acyltransferase 2 [Source:MGI Symbol;Acc:MGI:3606214]
ENSMUSG00000033213	AA467197	81.2598	38.4898	214.744	2.16342e-11	Up	expressed sequence AA467197 [Source:MGI Symbol;Acc:MGI:3034182]
ENSMUSG00000033220	Rac2	1076.65	5091.25	3.72201	2.91348e-05	Up	RAS-related C3 botulinum substrate 2 [Source:MGI Symbol;Acc:MGI:97846]
ENSMUSG00000033294	Noc4l	1413.98	5310.36	4.70752	9.42827e-26	Up	nucleolar complex associated 4 homolog (S. cerevisiae) [Source:MGI Symbol;Acc:MGI:2140843]
ENSMUSG00000033307	Mif	9.36079	1.54933	2.75693	3.45088e-07	Up	macrophage migration inhibitory factor [Source:MGI Symbol;Acc:MGI:96982]
ENSMUSG00000033355	Rtp4	343.963	1389.97	7.98689	2.63103e-25	Up	receptor transporter protein 4 [Source:MGI Symbol;Acc:MGI:1915025]
ENSMUSG00000033368	Trim69	176.997	62.5283	4.11136	0.0115202	Up	tripartite motif-containing 69 [Source:MGI Symbol;Acc:MGI:1918178]
ENSMUSG00000033450	Tagap	2855.4	6027.07	4.79174	2.05481e-17	Up	T cell activation Rho GTPase activating protein [Source:MGI Symbol;Acc:MGI:3615484]
ENSMUSG00000033467	Crlf2	2271.89	5920.16	3.41275	0.000221582	Up	cytokine receptor-like factor 2 [Source:MGI Symbol;Acc:MGI:1889506]
ENSMUSG00000033538	Casp4	18.1891	3.34973	13.8525	1.10932e-16	Up	caspase 4, apoptosis-related cysteine peptidase [Source:MGI Symbol;Acc:MGI:107700]
ENSMUSG00000033545	Znrf1	58.7017	125.436	2.85204	1.2086e-15	Up	zinc and ring finger 1 [Source:MGI Symbol;Acc:MGI:2177308]
ENSMUSG00000033554	Dph5	928.592	342.914	2.62063	0.000276029	Up	diphthamide biosynthesis 5 [Source:MGI Symbol;Acc:MGI:1916990]
ENSMUSG00000033576	Apol6	937.664	460.987	6.22713	1.44308e-28	Up	apolipoprotein L 6 [Source:MGI Symbol;Acc:MGI:1919189]
ENSMUSG00000033581	Igf2bp2	87.6655	236.989	2.79952	2.67729e-12	Up	insulin-like growth factor 2 mRNA binding protein 2 [Source:MGI Symbol;Acc:MGI:1890358]
ENSMUSG00000033615	Cplx1	46.5168	1843.35	3.56888	0.0370193	Up	complexin 1 [Source:MGI Symbol;Acc:MGI:104727]
ENSMUSG00000033644	Piwil2	1785.04	4518.96	5.20117	3.29e-10	Up	piwi-like RNA-mediated gene silencing 2 [Source:MGI Symbol;Acc:MGI:1930036]
ENSMUSG00000033684	Qsox1	4659.35	1509.21	2.87236	7.24474e-17	Up	quiescin Q6 sulfhydryl oxidase 1 [Source:MGI Symbol;Acc:MGI:1330818]
ENSMUSG00000033685	Ucp2	92.6093	348.962	3.40551	3.58203e-22	Up	uncoupling protein 2 (mitochondrial, proton carrier) [Source:MGI Symbol;Acc:MGI:109354]
ENSMUSG00000033717	Adra2a	398.817	2690.73	2.66213	0.00241342	Up	adrenergic receptor, alpha 2a [Source:MGI Symbol;Acc:MGI:87934]
ENSMUSG00000033770	Clcnka	131.089	275.23	7.64473	7.89666e-06	Up	chloride channel, voltage-sensitive Ka [Source:MGI Symbol;Acc:MGI:1329026]
ENSMUSG00000033777	Tlr13	1398.79	67.599	7.38869	0.000689399	Up	toll-like receptor 13 [Source:MGI Symbol;Acc:MGI:3045213]
ENSMUSG00000033788	Dysf	11.346	0.924699	2.57665	2.81517e-05	Up	dysferlin [Source:MGI Symbol;Acc:MGI:1349385]
ENSMUSG00000033860	Fgg	223.388	89.9342	14.075	6.35287e-06	Up	fibrinogen gamma chain [Source:MGI Symbol;Acc:MGI:95526]
ENSMUSG00000033880	Lgals3bp	6263.24	2934.76	5.06692	2.60984e-25	Up	lectin, galactoside-binding, soluble, 3 binding protein [Source:MGI Symbol;Acc:MGI:99554]
ENSMUSG00000033885	Pxk	178.577	366.664	2.00877	7.0628e-08	Up	PX domain containing serine/threonine kinase [Source:MGI Symbol;Acc:MGI:1289230]
ENSMUSG00000033898	Cfhr2	24.1117	65.6189	14.9137	0.0447142	Up	complement factor H-related 2 [Source:MGI Symbol;Acc:MGI:3611575]
ENSMUSG00000033998	Kcnk1	736.475	2408.05	2.52416	5.55772e-10	Up	potassium channel, subfamily K, member 1 [Source:MGI Symbol;Acc:MGI:109322]
ENSMUSG00000034116	Vav1	60.8582	13.1083	2.85311	1.99575e-11	Up	vav 1 oncogene [Source:MGI Symbol;Acc:MGI:98923]
ENSMUSG00000034206	Polq	1.31797	10.9343	2.5532	0.00193369	Up	polymerase (DNA directed), theta [Source:MGI Symbol;Acc:MGI:2155399]
ENSMUSG00000034266	Batf	972.905	411.559	7.54946	0.00486611	Up	basic leucine zipper transcription factor, ATF-like [Source:MGI Symbol;Acc:MGI:1859147]
ENSMUSG00000034271	Jdp2	31.0915	89.0259	2.66319	6.67829e-13	Up	Jun dimerization protein 2 [Source:MGI Symbol;Acc:MGI:1932093]
ENSMUSG00000034329	Brip1	240.677	800.252	4.13552	4.49409e-15	Up	BRCA1 interacting protein C-terminal helicase 1 [Source:MGI Symbol;Acc:MGI:2442836]
ENSMUSG00000034343	Ube2f	164.441	71.0266	2.39266	1.16775e-10	Up	ubiquitin-conjugating enzyme E2F (putative) [Source:MGI Symbol;Acc:MGI:1915171]
ENSMUSG00000034361	Cpne2	746.197	5552.28	3.29198	5.71873e-07	Up	copine II [Source:MGI Symbol;Acc:MGI:2387578]
ENSMUSG00000034390	Cmip	70.8388	22.6048	2.35086	0.000275487	Up	c-Maf inducing protein [Source:MGI Symbol;Acc:MGI:1921690]
ENSMUSG00000034394	Lif	408.727	1651.22	4.99882	1.69086e-17	Up	leukemia inhibitory factor [Source:MGI Symbol;Acc:MGI:96787]
ENSMUSG00000034422	Parp14	655.646	307.142	6.30746	2.36487e-46	Up	poly (ADP-ribose) polymerase family, member 14 [Source:MGI Symbol;Acc:MGI:1919489]
ENSMUSG00000034438	Gbp8	742.225	3893.06	6.26435	1.24798e-07	Up	guanylate-binding protein 8 [Source:MGI Symbol;Acc:MGI:1923324]
ENSMUSG00000034459	Ifit1	0.32296	8.20079	17.8614	6.09993e-27	Up	interferon-induced protein with tetratricopeptide repeats 1 [Source:MGI Symbol;Acc:MGI:99450]
ENSMUSG00000034591	Slc41a2	265.902	943.213	2.88253	2.50305e-13	Up	solute carrier family 41, member 2 [Source:MGI Symbol;Acc:MGI:2442940]
ENSMUSG00000034595	Ppp1r18	41.4134	7.13109	3.34033	2.47586e-09	Up	protein phosphatase 1, regulatory subunit 18 [Source:MGI Symbol;Acc:MGI:1923698]
ENSMUSG00000034640	Tiparp	40.4543	5.12662	4.92946	2.78527e-17	Up	TCDD-inducible poly(ADP-ribose) polymerase [Source:MGI Symbol;Acc:MGI:2159210]
ENSMUSG00000034664	Itga2b	110.301	29.835	2.29821	0.0241686	Up	integrin alpha 2b [Source:MGI Symbol;Acc:MGI:96601]
ENSMUSG00000034675	Dbn1	66.4358	13.2533	9.47139	0.000871513	Up	drebrin 1 [Source:MGI Symbol;Acc:MGI:1931838]
ENSMUSG00000034686	Prr7	228.716	805.24	2.88682	0.032563	Up	proline rich 7 (synaptic) [Source:MGI Symbol;Acc:MGI:3487246]
ENSMUSG00000034751	Mast4	1164.59	2443.49	2.01314	3.53995e-08	Up	microtubule associated serine/threonine kinase family member 4 [Source:MGI Symbol;Acc:MGI:1918885]
ENSMUSG00000034765	Dusp5	3790.45	7880.77	2.89758	0.00978088	Up	dual specificity phosphatase 5 [Source:MGI Symbol;Acc:MGI:2685183]
ENSMUSG00000034773	BC030867	10965.6	59505.5	4.32452	0.00634556	Up	cDNA sequence BC030867 [Source:MGI Symbol;Acc:MGI:2387601]
ENSMUSG00000034786	Gpsm3	253.269	117.281	2.23365	2.27258e-06	Up	G-protein signalling modulator 3 (AGS3-like, C. elegans) [Source:MGI Symbol;Acc:MGI:2146785]
ENSMUSG00000034825	Nrip3	756.106	202.9	3.82392	0.0042507	Up	nuclear receptor interacting protein 3 [Source:MGI Symbol;Acc:MGI:1925843]
ENSMUSG00000034837	Gnat1	91.8491	20.2874	5.01735	0.012754	Up	guanine nucleotide binding protein, alpha transducing 1 [Source:MGI Symbol;Acc:MGI:95778]
ENSMUSG00000034842	Art3	425.549	93.8762	2.19431	5.14991e-09	Up	ADP-ribosyltransferase 3 [Source:MGI Symbol;Acc:MGI:1202729]
ENSMUSG00000034855	Cxcl10	265.573	2868.18	540.949	6.66374e-258	Up	chemokine (C-X-C motif) ligand 10 [Source:MGI Symbol;Acc:MGI:1352450]
ENSMUSG00000034883	Lrr1	557.336	2683.57	6.14937	0.00242115	Up	leucine rich repeat protein 1 [Source:MGI Symbol;Acc:MGI:1916956]
ENSMUSG00000034892	Rps29	406.341	2218.67	2.29692	0.00115397	Up	ribosomal protein S29 [Source:MGI Symbol;Acc:MGI:107681]
ENSMUSG00000034906	Ncaph	162.635	3091.64	2.15091	0.00377652	Up	non-SMC condensin I complex, subunit H [Source:MGI Symbol;Acc:MGI:2444777]
ENSMUSG00000034947	Tmem106a	17.7342	3.28948	2.59164	2.9797e-11	Up	transmembrane protein 106A [Source:MGI Symbol;Acc:MGI:1922056]
ENSMUSG00000034959	5031414D18Rik	0.317128	228.268	5.42381	0.019909	Up	RIKEN cDNA 5031414D18 gene [Source:MGI Symbol;Acc:MGI:2685590]
ENSMUSG00000034981	Parm1	126.962	297.178	2.03034	1.06974e-06	Up	prostate androgen-regulated mucin-like protein 1 [Source:MGI Symbol;Acc:MGI:2443349]
ENSMUSG00000034987	Hrh2	132.425	629.645	8.86449	5.25158e-08	Up	histamine receptor H2 [Source:MGI Symbol;Acc:MGI:108482]
ENSMUSG00000035004	Igsf6	142.143	654.786	7.76447	5.88529e-13	Up	immunoglobulin superfamily, member 6 [Source:MGI Symbol;Acc:MGI:1891393]
ENSMUSG00000035021	Baz1a	249.868	81.7737	2.1304	3.87067e-09	Up	bromodomain adjacent to zinc finger domain 1A [Source:MGI Symbol;Acc:MGI:1309478]
ENSMUSG00000035042	Ccl5	324.546	3748.29	4.61368	0.0149856	Up	chemokine (C-C motif) ligand 5 [Source:MGI Symbol;Acc:MGI:98262]
ENSMUSG00000035049	Rrp12	173.235	660.072	2.85985	1.08957e-13	Up	ribosomal RNA processing 12 homolog (S. cerevisiae) [Source:MGI Symbol;Acc:MGI:2147437]
ENSMUSG00000035148	Gpr33	4803.65	10314.5	4.42599	0.00446647	Up	G protein-coupled receptor 33 [Source:MGI Symbol;Acc:MGI:1277106]
ENSMUSG00000035164	Zc3h12c	2221.43	9420.17	2.49026	3.60708e-11	Up	zinc finger CCCH type containing 12C [Source:MGI Symbol;Acc:MGI:3026959]
ENSMUSG00000035165	Kcne3	26.3288	156.967	4.34768	1.91511e-06	Up	potassium voltage-gated channel, Isk-related subfamily, gene 3 [Source:MGI Symbol;Acc:MGI:1891124]
ENSMUSG00000035186	Ubd	544.481	2245.97	140.289	1.05413e-127	Up	ubiquitin D [Source:MGI Symbol;Acc:MGI:1344410]
ENSMUSG00000035208	Slfn8	3.90547	113.309	10.2222	1.48132e-05	Up	schlafen 8 [Source:MGI Symbol;Acc:MGI:2672859]
ENSMUSG00000035268	Pkig	2025.59	5567.29	2.17412	2.29372e-07	Up	protein kinase inhibitor, gamma [Source:MGI Symbol;Acc:MGI:1343086]
ENSMUSG00000035274	Tpbg	12.9986	49.8004	2.65106	7.22845e-06	Up	trophoblast glycoprotein [Source:MGI Symbol;Acc:MGI:1341264]
ENSMUSG00000035299	Mid1	64.2131	25.9288	2.7702	4.53138e-10	Up	midline 1 [Source:MGI Symbol;Acc:MGI:1100537]
ENSMUSG00000035329	Fbxo33	11.0192	195.951	2.05896	9.79873e-08	Up	F-box protein 33 [Source:MGI Symbol;Acc:MGI:1917861]
ENSMUSG00000035337	Uchl4	117.177	47.9479	2.14414	0.0285049	Up	ubiquitin carboxyl-terminal esterase L4 [Source:MGI Symbol;Acc:MGI:1890440]
ENSMUSG00000035352	Ccl12	797.775	5970.91	37.499	1.07829e-48	Up	chemokine (C-C motif) ligand 12 [Source:MGI Symbol;Acc:MGI:108224]
ENSMUSG00000035356	Nfkbiz	249.573	665.167	11.1168	1.69187e-14	Up	nuclear factor of kappa light polypeptide gene enhancer in B cells inhibitor, zeta [Source:MGI Symbol;Acc:MGI:1931595]
ENSMUSG00000035372	1810055G02Rik	269.195	603.691	2.34354	4.20207e-08	Up	RIKEN cDNA 1810055G02 gene [Source:MGI Symbol;Acc:MGI:1919306]
ENSMUSG00000035373	Ccl7	1.29666	16.8658	55.6829	4.97469e-85	Up	chemokine (C-C motif) ligand 7 [Source:MGI Symbol;Acc:MGI:99512]
ENSMUSG00000035385	Ccl2	85.1156	27.8881	172.572	9.5581e-92	Up	chemokine (C-C motif) ligand 2 [Source:MGI Symbol;Acc:MGI:98259]
ENSMUSG00000035455	Fignl1	101.821	49.6613	2.76668	1.85499e-05	Up	fidgetin-like 1 [Source:MGI Symbol;Acc:MGI:1890648]
ENSMUSG00000035506	Slc12a8	1.29184	139.887	2.54968	0.00678504	Up	solute carrier family 12 (potassium/chloride transporters), member 8 [Source:MGI Symbol;Acc:MGI:2443672]
ENSMUSG00000035513	Ntng2	6397.43	922.751	6.19866	0.0233081	Up	netrin G2 [Source:MGI Symbol;Acc:MGI:2159341]
ENSMUSG00000035517	Tdrd7	954.508	1987.77	2.01916	2.94529e-08	Up	tudor domain containing 7 [Source:MGI Symbol;Acc:MGI:2140279]
ENSMUSG00000035530	Eif1	1174.17	558.872	2.19352	0.00189779	Up	eukaryotic translation initiation factor 1 [Source:MGI Symbol;Acc:MGI:105125]
ENSMUSG00000035596	Mboat7	1629.82	576.181	2.33628	2.20371e-05	Up	membrane bound O-acyltransferase domain containing 7 [Source:MGI Symbol;Acc:MGI:1924832]
ENSMUSG00000035621	Midn	1348.3	8416.02	2.01737	6.91078e-06	Up	midnolin [Source:MGI Symbol;Acc:MGI:1890222]
ENSMUSG00000035671	Zswim4	726.356	1664.76	2.61163	3.88044e-06	Up	zinc finger SWIM-type containing 4 [Source:MGI Symbol;Acc:MGI:2443726]
ENSMUSG00000035673	Sbno2	114.613	32.0548	6.00785	6.04233e-43	Up	strawberry notch homolog 2 (Drosophila) [Source:MGI Symbol;Acc:MGI:2448490]
ENSMUSG00000035678	Tnfsf9	0.973703	7.11884	2.60028	6.44381e-05	Up	tumor necrosis factor (ligand) superfamily, member 9 [Source:MGI Symbol;Acc:MGI:1101058]
ENSMUSG00000035683	Melk	45.3888	135.638	2.03659	0.0320587	Up	maternal embryonic leucine zipper kinase [Source:MGI Symbol;Acc:MGI:106924]
ENSMUSG00000035692	Isg15	261.084	129.994	36.5485	5.12069e-51	Up	ISG15 ubiquitin-like modifier [Source:MGI Symbol;Acc:MGI:1855694]
ENSMUSG00000035711	Dok3	1993.23	918.064	3.08314	0.0121411	Up	docking protein 3 [Source:MGI Symbol;Acc:MGI:1351490]
ENSMUSG00000035828	Pim3	115.355	315.921	4.41427	5.79701e-17	Up	proviral integration site 3 [Source:MGI Symbol;Acc:MGI:1355297]
ENSMUSG00000035861	Tmprss11b	838.101	3278.87	3.76529	0.0139109	Up	transmembrane protease, serine 11B [Source:MGI Symbol;Acc:MGI:2442893]
ENSMUSG00000035873	Pawr	1268.7	412.703	2.17592	8.58559e-09	Up	PRKC, apoptosis, WT1, regulator [Source:MGI Symbol;Acc:MGI:2149961]
ENSMUSG00000035929	H2-Q4	175.748	2674.13	4.77676	3.05283e-34	Up	histocompatibility 2, Q region locus 4 [Source:MGI Symbol;Acc:MGI:95933]
ENSMUSG00000035941	Ibtk	83.1238	365.56	2.62008	3.88518e-14	Up	inhibitor of Bruton agammaglobulinemia tyrosine kinase [Source:MGI Symbol;Acc:MGI:1918677]
ENSMUSG00000036002	Fam214b	409.741	2064.72	2.11748	0.00148992	Up	family with sequence similarity 214, member B [Source:MGI Symbol;Acc:MGI:2441854]
ENSMUSG00000036006	Fam65b	1610.58	748.77	4.0224	0.00296005	Up	family with sequence similarity 65, member B [Source:MGI Symbol;Acc:MGI:2444879]
ENSMUSG00000036053	Fmnl2	255.414	127.108	9.22101	1.55878e-20	Up	formin-like 2 [Source:MGI Symbol;Acc:MGI:1918659]
ENSMUSG00000036057	Ptpn23	480.6	237.479	2.09237	9.71766e-07	Up	protein tyrosine phosphatase, non-receptor type 23 [Source:MGI Symbol;Acc:MGI:2144837]
ENSMUSG00000036067	Slc2a6	122.52	44.9388	11.5977	6.28111e-14	Up	solute carrier family 2 (facilitated glucose transporter), member 6 [Source:MGI Symbol;Acc:MGI:2443286]
ENSMUSG00000036169	Sostdc1	8.08645	24.5857	3.71528	0.0039383	Up	sclerostin domain containing 1 [Source:MGI Symbol;Acc:MGI:1913292]
ENSMUSG00000036362	P2ry13	595.842	1239.62	6.09639	9.00202e-21	Up	purinergic receptor P2Y, G-protein coupled 13 [Source:MGI Symbol;Acc:MGI:1921441]
ENSMUSG00000036381	P2ry14	28.8153	9.73408	2.06759	4.57695e-06	Up	purinergic receptor P2Y, G-protein coupled, 14 [Source:MGI Symbol;Acc:MGI:2155705]
ENSMUSG00000036390	Gadd45a	29945.3	14139.1	2.59642	8.17421e-10	Up	growth arrest and DNA-damage-inducible 45 alpha [Source:MGI Symbol;Acc:MGI:107799]
ENSMUSG00000036430	Tbcc	304.852	1625.27	2.41746	6.18828e-10	Up	tubulin-specific chaperone C [Source:MGI Symbol;Acc:MGI:1919976]
ENSMUSG00000036469	42430	58.0778	25.4614	4.2291	0.000110068	Up	membrane-associated ring finger (C3HC4) 1 [Source:MGI Symbol;Acc:MGI:1920175]
ENSMUSG00000036478	Btg1	0.32296	34.1286	2.6721	3.04839e-05	Up	B cell translocation gene 1, anti-proliferative [Source:MGI Symbol;Acc:MGI:88215]
ENSMUSG00000036557	1700011E24Rik	200.187	627.456	8.75706	0.0413631	Up	RIKEN cDNA 1700011E24 gene [Source:MGI Symbol;Acc:MGI:1922717]
ENSMUSG00000036693	Nop14	5.85489	79.0301	2.05896	1.13607e-07	Up	NOP14 nucleolar protein [Source:MGI Symbol;Acc:MGI:1922666]
ENSMUSG00000036768	Kif15	37.7504	8.54826	2.73087	0.000296791	Up	kinesin family member 15 [Source:MGI Symbol;Acc:MGI:1098258]
ENSMUSG00000036805	Noxa1	102.845	290.453	3.49368	1.64483e-05	Up	NADPH oxidase activator 1 [Source:MGI Symbol;Acc:MGI:2449980]
ENSMUSG00000036905	C1qb	395.589	805.862	2.70709	1.9108e-09	Up	complement component 1, q subcomponent, beta polypeptide [Source:MGI Symbol;Acc:MGI:88224]
ENSMUSG00000036913	Trim67	64.9053	32.3543	2.23628	0.00873313	Up	tripartite motif-containing 67 [Source:MGI Symbol;Acc:MGI:3045323]
ENSMUSG00000036931	Nfkbid	15.1855	0.900198	4.59278	1.29882e-09	Up	nuclear factor of kappa light polypeptide gene enhancer in B cells inhibitor, delta [Source:MGI Symbol;Acc:MGI:3041243]
ENSMUSG00000036943	Rab8b	10831	3147.62	2.39285	5.07697e-06	Up	RAB8B, member RAS oncogene family [Source:MGI Symbol;Acc:MGI:2442982]
ENSMUSG00000036949	Slc39a12	38.9034	9.95259	3.12857	0.0138871	Up	solute carrier family 39 (zinc transporter), member 12 [Source:MGI Symbol;Acc:MGI:2139274]
ENSMUSG00000036964	Trim17	135.359	30.5907	3.32885	0.0159776	Up	tripartite motif-containing 17 [Source:MGI Symbol;Acc:MGI:1861440]
ENSMUSG00000036986	Pml	827.703	4016.78	4.45355	4.68287e-30	Up	promyelocytic leukemia [Source:MGI Symbol;Acc:MGI:104662]
ENSMUSG00000037012	Hk1	123.542	53.3862	2.12403	2.15604e-09	Up	hexokinase 1 [Source:MGI Symbol;Acc:MGI:96103]
ENSMUSG00000037035	Inhbb	899.814	333.018	18.6386	6.52206e-94	Up	inhibin beta-B [Source:MGI Symbol;Acc:MGI:96571]
ENSMUSG00000037095	Lrg1	70.3162	35.1545	5.62941	1.26003e-30	Up	leucine-rich alpha-2-glycoprotein 1 [Source:MGI Symbol;Acc:MGI:1924155]
ENSMUSG00000037145	2210407C18Rik	4142.14	13013.5	22.3391	1.60915e-07	Up	RIKEN cDNA 2210407C18 gene [Source:MGI Symbol;Acc:MGI:1925604]
ENSMUSG00000037202	Prf1	29.8532	99.2596	3.30655	5.30442e-08	Up	perforin 1 (pore forming protein) [Source:MGI Symbol;Acc:MGI:97551]
ENSMUSG00000037239	Spred3	1620.74	3851.36	2.46976	3.18115e-05	Up	sprouty-related, EVH1 domain containing 3 [Source:MGI Symbol;Acc:MGI:2142186]
ENSMUSG00000037242	Clic4	2256.8	4755.77	3.48185	7.91009e-24	Up	chloride intracellular channel 4 (mitochondrial) [Source:MGI Symbol;Acc:MGI:1352754]
ENSMUSG00000037313	Tacc3	13.8123	2.56944	2.79631	0.029223	Up	transforming, acidic coiled-coil containing protein 3 [Source:MGI Symbol;Acc:MGI:1341163]
ENSMUSG00000037321	Tap1	653.827	1357.93	10.8896	7.06811e-70	Up	transporter 1, ATP-binding cassette, sub-family B (MDR/TAP) [Source:MGI Symbol;Acc:MGI:98483]
ENSMUSG00000037331	Larp1	676.269	1765.52	2.41024	2.27437e-12	Up	La ribonucleoprotein domain family, member 1 [Source:MGI Symbol;Acc:MGI:1890165]
ENSMUSG00000037361	Sf3b6	479.237	1173.39	2.07531	0.00526758	Up	splicing factor 3B, subunit 6 [Source:MGI Symbol;Acc:MGI:1913305]
ENSMUSG00000037405	Icam1	61.168	22.5819	3.47159	1.37959e-23	Up	intercellular adhesion molecule 1 [Source:MGI Symbol;Acc:MGI:96392]
ENSMUSG00000037411	Serpine1	389.009	859.867	42.2454	1.64108e-25	Up	serine (or cysteine) peptidase inhibitor, clade E, member 1 [Source:MGI Symbol;Acc:MGI:97608]
ENSMUSG00000037418	Best1	846.783	1973.15	3.50158	2.43614e-10	Up	bestrophin 1 [Source:MGI Symbol;Acc:MGI:1346332]
ENSMUSG00000037428	Vgf	1.31797	20.3951	20.573	0.000113811	Up	VGF nerve growth factor inducible [Source:MGI Symbol;Acc:MGI:1343180]
ENSMUSG00000037437	Adam32	250.608	695.299	3.42146	0.00193926	Up	a disintegrin and metallopeptidase domain 32 [Source:MGI Symbol;Acc:MGI:2653822]
ENSMUSG00000037440	Vnn1	102.442	29.6298	2.52019	0.00189211	Up	vanin 1 [Source:MGI Symbol;Acc:MGI:108395]
ENSMUSG00000037447	Arid5a	172.979	379.273	7.96357	1.56946e-52	Up	AT rich interactive domain 5A (MRF1-like) [Source:MGI Symbol;Acc:MGI:2443039]
ENSMUSG00000037474	Dtl	69.189	588.63	3.12492	0.00170939	Up	denticleless E3 ubiquitin protein ligase [Source:MGI Symbol;Acc:MGI:1924093]
ENSMUSG00000037544	Dlgap5	33.5578	13.8299	3.14494	3.73617e-08	Up	discs, large (Drosophila) homolog-associated protein 5 [Source:MGI Symbol;Acc:MGI:2183453]
ENSMUSG00000037580	Gch1	389.007	1277.91	5.12074	4.13503e-14	Up	GTP cyclohydrolase 1 [Source:MGI Symbol;Acc:MGI:95675]
ENSMUSG00000037628	Cdkn3	79.7584	199.842	2.7123	0.00259364	Up	cyclin-dependent kinase inhibitor 3 [Source:MGI Symbol;Acc:MGI:1919641]
ENSMUSG00000037686	Aspg	15.5909	72.5491	3.03532	1.1019e-07	Up	asparaginase [Source:MGI Symbol;Acc:MGI:2144822]
ENSMUSG00000037731	Themis2	359.262	2053.23	6.72525	8.92201e-06	Up	thymocyte selection associated family member 2 [Source:MGI Symbol;Acc:MGI:2446213]
ENSMUSG00000037798	Mat1a	1548.98	12063.4	5.83682	0.00281089	Up	methionine adenosyltransferase I, alpha [Source:MGI Symbol;Acc:MGI:88017]
ENSMUSG00000037805	Rpl10a	452.046	10482	2.51662	2.89753e-08	Up	ribosomal protein L10A [Source:MGI Symbol;Acc:MGI:1343877]
ENSMUSG00000037816	Fbxw17	32.4067	13.3007	2.20096	3.93598e-07	Up	F-box and WD-40 domain protein 17 [Source:MGI Symbol;Acc:MGI:1923584]
ENSMUSG00000037820	Tgm2	216.349	104.962	5.45586	9.00329e-33	Up	transglutaminase 2, C polypeptide [Source:MGI Symbol;Acc:MGI:98731]
ENSMUSG00000037868	Egr2	43.3453	89.0971	3.06996	2.89911e-11	Up	early growth response 2 [Source:MGI Symbol;Acc:MGI:95296]
ENSMUSG00000037872	Ackr1	1515.85	4048	80.1791	4.79e-81	Up	atypical chemokine receptor 1 (Duffy blood group) [Source:MGI Symbol;Acc:MGI:1097689]
ENSMUSG00000037921	Ddx60	286.785	889.943	4.08646	6.20604e-18	Up	DEAD (Asp-Glu-Ala-Asp) box polypeptide 60 [Source:MGI Symbol;Acc:MGI:2384570]
ENSMUSG00000037942	Crp	114.82	236.796	212.766	1.82193e-14	Up	C-reactive protein, pentraxin-related [Source:MGI Symbol;Acc:MGI:88512]
ENSMUSG00000037960	Card19	23.4533	2.7725	2.09065	0.000839136	Up	caspase recruitment domain family, member 19 [Source:MGI Symbol;Acc:MGI:1915730]
ENSMUSG00000037966	Ninj1	106.617	17.4781	6.54729	5.01429e-13	Up	ninjurin 1 [Source:MGI Symbol;Acc:MGI:1196617]
ENSMUSG00000037991	Rmi2	149.143	36.1587	3.92482	1.26932e-05	Up	RMI2, RecQ mediated genome instability 2, homolog (S. cerevisiae) [Source:MGI Symbol;Acc:MGI:2685383]
ENSMUSG00000037997	Parp11	406.957	68.6138	2.79514	0.00424091	Up	poly (ADP-ribose) polymerase family, member 11 [Source:MGI Symbol;Acc:MGI:2141505]
ENSMUSG00000038037	Socs1	57.0885	210.048	29.0065	1.28587e-90	Up	suppressor of cytokine signaling 1 [Source:MGI Symbol;Acc:MGI:1354910]
ENSMUSG00000038058	Nod1	68.9325	21.8841	3.48818	7.40479e-12	Up	nucleotide-binding oligomerization domain containing 1 [Source:MGI Symbol;Acc:MGI:1341839]
ENSMUSG00000038059	Smim3	6467.46	3128.43	2.58815	1.54254e-05	Up	small integral membrane protein 3 [Source:MGI Symbol;Acc:MGI:1917088]
ENSMUSG00000038067	Csf3	1575.54	3834.07	500.5	5.45634e-20	Up	colony stimulating factor 3 (granulocyte) [Source:MGI Symbol;Acc:MGI:1339751]
ENSMUSG00000038172	Ttc39b	2918.24	7006.09	3.04092	6.89565e-18	Up	tetratricopeptide repeat domain 39B [Source:MGI Symbol;Acc:MGI:1917113]
ENSMUSG00000038203	Hoxa13	140.656	53.2402	31.3697	0.000536916	Up	homeobox A13 [Source:MGI Symbol;Acc:MGI:96173]
ENSMUSG00000038213	Tapbpl	92.1389	38.3711	3.40314	1.84642e-14	Up	TAP binding protein-like [Source:MGI Symbol;Acc:MGI:2384853]
ENSMUSG00000038259	Gdf5	125.38	47.4287	4.14679	0.000420483	Up	growth differentiation factor 5 [Source:MGI Symbol;Acc:MGI:95688]
ENSMUSG00000038264	Sema7a	849.936	363.366	13.921	1.41131e-16	Up	sema domain, immunoglobulin domain (Ig), and GPI membrane anchor, (semaphorin) 7A [Source:MGI Symbol;Acc:MGI:1306826]
ENSMUSG00000038274	Fau	533.524	199.783	2.07133	0.0122434	Up	Finkel-Biskis-Reilly murine sarcoma virus (FBR-MuSV) ubiquitously expressed (fox derived) [Source:MGI Symbol;Acc:MGI:102547]
ENSMUSG00000038279	Nop2	1272.63	603.108	2.23017	2.03121e-09	Up	NOP2 nucleolar protein [Source:MGI Symbol;Acc:MGI:107891]
ENSMUSG00000038301	Snx10	10.4324	1827.74	10.2152	8.98625e-39	Up	sorting nexin 10 [Source:MGI Symbol;Acc:MGI:1919232]
ENSMUSG00000038342	Mlxip	279.872	124.04	2.1372	4.3995e-09	Up	MLX interacting protein [Source:MGI Symbol;Acc:MGI:2141183]
ENSMUSG00000038352	Arl5c	931.454	123.49	2.55079	7.87593e-09	Up	ADP-ribosylation factor-like 5C [Source:MGI Symbol;Acc:MGI:3028577]
ENSMUSG00000038357	Camp	145.776	18.7616	53.9695	8.01028e-36	Up	cathelicidin antimicrobial peptide [Source:MGI Symbol;Acc:MGI:108443]
ENSMUSG00000038415	Foxq1	3084.4	1058.14	2.08192	3.62771e-05	Up	forkhead box Q1 [Source:MGI Symbol;Acc:MGI:1298228]
ENSMUSG00000038418	Egr1	236.606	2687.31	3.30372	2.37953e-19	Up	early growth response 1 [Source:MGI Symbol;Acc:MGI:95295]
ENSMUSG00000038467	Chmp4b	10595.4	1532.96	3.25908	3.26039e-11	Up	charged multivesicular body protein 4B [Source:MGI Symbol;Acc:MGI:1922858]
ENSMUSG00000038507	Parp12	57.949	18.6842	4.0999	7.86594e-28	Up	poly (ADP-ribose) polymerase family, member 12 [Source:MGI Symbol;Acc:MGI:2143990]
ENSMUSG00000038508	Gdf15	613.392	1273.85	2.62677	0.00292091	Up	growth differentiation factor 15 [Source:MGI Symbol;Acc:MGI:1346047]
ENSMUSG00000038510	Rpf2	269.545	94.6124	2.40775	3.31815e-08	Up	ribosome production factor 2 homolog (S. cerevisiae) [Source:MGI Symbol;Acc:MGI:1914489]
ENSMUSG00000038517	Tbkbp1	165.462	376.485	2.03189	0.00419576	Up	TBK1 binding protein 1 [Source:MGI Symbol;Acc:MGI:1920424]
ENSMUSG00000038527	C1rl	306.874	119.447	2.33609	3.02834e-05	Up	complement component 1, r subcomponent-like [Source:MGI Symbol;Acc:MGI:2660692]
ENSMUSG00000038546	Ranbp9	165.003	1216.08	2.01881	4.39291e-08	Up	RAN binding protein 9 [Source:MGI Symbol;Acc:MGI:1928741]
ENSMUSG00000038587	Akap12	934.187	450.479	8.07669	6.35778e-57	Up	A kinase (PRKA) anchor protein (gravin) 12 [Source:MGI Symbol;Acc:MGI:1932576]
ENSMUSG00000038599	Capn8	208.95	939.298	2.72122	0.0128784	Up	calpain 8 [Source:MGI Symbol;Acc:MGI:2181366]
ENSMUSG00000038600	Atp6v0a4	260.477	114.55	2.35865	9.29756e-08	Up	ATPase, H+ transporting, lysosomal V0 subunit A4 [Source:MGI Symbol;Acc:MGI:2153480]
ENSMUSG00000038612	Mcl1	562.972	139.612	2.03892	5.57487e-05	Up	myeloid cell leukemia sequence 1 [Source:MGI Symbol;Acc:MGI:101769]
ENSMUSG00000038642	Ctss	0	58.4093	2.18804	6.34562e-10	Up	cathepsin S [Source:MGI Symbol;Acc:MGI:107341]
ENSMUSG00000038729	Akap2	894.972	431.401	2.13712	0.00794951	Up	A kinase (PRKA) anchor protein 2 [Source:MGI Symbol;Acc:MGI:1306795]
ENSMUSG00000038745	Nlrp6	70.8777	12.3531	13.725	0.00323466	Up	NLR family, pyrin domain containing 6 [Source:MGI Symbol;Acc:MGI:2141990]
ENSMUSG00000038774	Ascc3	171.552	37.9621	2.13136	1.12231e-09	Up	activating signal cointegrator 1 complex subunit 3 [Source:MGI Symbol;Acc:MGI:1925237]
ENSMUSG00000038807	Rap1gap2	544.496	145.481	3.55273	1.18482e-11	Up	RAP1 GTPase activating protein 2 [Source:MGI Symbol;Acc:MGI:3028623]
ENSMUSG00000038894	Irs2	369.936	1013.85	3.01818	3.20204e-17	Up	insulin receptor substrate 2 [Source:MGI Symbol;Acc:MGI:109334]
ENSMUSG00000038900	Rpl12	24.3436	139.823	2.28432	2.74315e-07	Up	ribosomal protein L12 [Source:MGI Symbol;Acc:MGI:98002]
ENSMUSG00000039055	Eme1	614.956	1706.18	3.67945	0.000315464	Up	essential meiotic structure-specific endonuclease 1 [Source:MGI Symbol;Acc:MGI:3576783]
ENSMUSG00000039105	Atp6v1g1	862.237	1758.94	2.087	1.79501e-08	Up	ATPase, H+ transporting, lysosomal V1 subunit G1 [Source:MGI Symbol;Acc:MGI:1913540]
ENSMUSG00000039109	F13a1	3981.27	11440.2	2.41907	8.87588e-09	Up	coagulation factor XIII, A1 subunit [Source:MGI Symbol;Acc:MGI:1921395]
ENSMUSG00000039187	Fanci	3658.39	1237.57	2.1513	0.0049862	Up	Fanconi anemia, complementation group I [Source:MGI Symbol;Acc:MGI:2384790]
ENSMUSG00000039193	Nlrc4	25934.1	9982.74	3.6718	3.32015e-15	Up	NLR family, CARD domain containing 4 [Source:MGI Symbol;Acc:MGI:3036243]
ENSMUSG00000039196	Orm1	71.0679	171.404	19.2293	0.0187993	Up	orosomucoid 1 [Source:MGI Symbol;Acc:MGI:97443]
ENSMUSG00000039208	Metrnl	14.0324	4.41884	3.16673	0.00695623	Up	meteorin, glial cell differentiation regulator-like [Source:MGI Symbol;Acc:MGI:2384806]
ENSMUSG00000039221	Rpl22l1	64.185	25.5867	2.15433	0.00778415	Up	ribosomal protein L22 like 1 [Source:MGI Symbol;Acc:MGI:1915278]
ENSMUSG00000039231	Suv39h1	503.021	1533.93	2.0037	4.10457e-06	Up	suppressor of variegation 3-9 homolog 1 (Drosophila) [Source:MGI Symbol;Acc:MGI:1099440]
ENSMUSG00000039232	Stx11	238.431	1248.76	3.89786	2.47936e-08	Up	syntaxin 11 [Source:MGI Symbol;Acc:MGI:1921982]
ENSMUSG00000039236	Isg20	84.0758	5242.33	5.84813	3.44907e-12	Up	interferon-stimulated protein [Source:MGI Symbol;Acc:MGI:1928895]
ENSMUSG00000039285	Azi2	27.5362	7.20199	2.7631	1.19977e-15	Up	5-azacytidine induced gene 2 [Source:MGI Symbol;Acc:MGI:1351332]
ENSMUSG00000039328	Rnf122	14.9518	1.34467	2.71688	2.84473e-11	Up	ring finger protein 122 [Source:MGI Symbol;Acc:MGI:1916117]
ENSMUSG00000039361	Picalm	243.834	548.618	2.40094	5.51818e-09	Up	phosphatidylinositol binding clathrin assembly protein [Source:MGI Symbol;Acc:MGI:2385902]
ENSMUSG00000039364	Sectm1b	29.7921	4.48915	56.4686	3.57137e-13	Up	secreted and transmembrane 1B [Source:MGI Symbol;Acc:MGI:1929083]
ENSMUSG00000039456	Morc3	2736.04	15146.5	2.16174	1.94773e-07	Up	microrchidia 3 [Source:MGI Symbol;Acc:MGI:2136841]
ENSMUSG00000039501	Znfx1	187.884	18.0309	3.77743	4.58738e-14	Up	zinc finger, NFX1-type containing 1 [Source:MGI Symbol;Acc:MGI:2138982]
ENSMUSG00000039519	Cyp7b1	574.55	3355.67	3.84735	2.36663e-14	Up	cytochrome P450, family 7, subfamily b, polypeptide 1 [Source:MGI Symbol;Acc:MGI:104978]
ENSMUSG00000039531	Zufsp	12.6039	2.14946	2.0819	6.68155e-08	Up	zinc finger with UFM1-specific peptidase domain [Source:MGI Symbol;Acc:MGI:1919830]
ENSMUSG00000039682	Lap3	11.3257	0.612382	3.30017	2.26707e-20	Up	leucine aminopeptidase 3 [Source:MGI Symbol;Acc:MGI:1914238]
ENSMUSG00000039699	Batf2	361.573	96.5576	35.4331	1.41851e-17	Up	basic leucine zipper transcription factor, ATF-like 2 [Source:MGI Symbol;Acc:MGI:1921731]
ENSMUSG00000039753	Fbxl5	22.0829	2.845	6.30841	6.26904e-09	Up	F-box and leucine-rich repeat protein 5 [Source:MGI Symbol;Acc:MGI:2152883]
ENSMUSG00000039886	Tmem120a	220.903	2156.32	2.34446	6.88443e-09	Up	transmembrane protein 120A [Source:MGI Symbol;Acc:MGI:2686991]
ENSMUSG00000039899	Fgl2	337.339	113.363	3.66512	6.25938e-24	Up	fibrinogen-like protein 2 [Source:MGI Symbol;Acc:MGI:103266]
ENSMUSG00000039911	Spsb1	336.913	1285.2	4.24079	1.44708e-25	Up	splA/ryanodine receptor domain and SOCS box containing 1 [Source:MGI Symbol;Acc:MGI:1921896]
ENSMUSG00000039936	Pik3cd	6741.58	2644.5	2.25727	2.07862e-06	Up	phosphatidylinositol 3-kinase catalytic delta polypeptide [Source:MGI Symbol;Acc:MGI:1098211]
ENSMUSG00000039942	Ptger4	28.0288	12.9558	2.32149	2.51833e-08	Up	prostaglandin E receptor 4 (subtype EP4) [Source:MGI Symbol;Acc:MGI:104311]
ENSMUSG00000039960	Rhou	1288.79	3423.52	3.78897	3.08004e-22	Up	ras homolog gene family, member U [Source:MGI Symbol;Acc:MGI:1916831]
ENSMUSG00000039994	Timeless	17.9069	2.7496	6.07907	3.58705e-39	Up	timeless circadian clock 1 [Source:MGI Symbol;Acc:MGI:1321393]
ENSMUSG00000039997	Ifi203	3949.32	9178.42	2.82687	4.66931e-06	Up	interferon activated gene 203 [Source:MGI Symbol;Acc:MGI:96428]
ENSMUSG00000040010	Slc7a5	784.937	372.652	6.20993	7.27459e-34	Up	solute carrier family 7 (cationic amino acid transporter, y+ system), member 5 [Source:MGI Symbol;Acc:MGI:1298205]
ENSMUSG00000040017	Saa4	30.7173	13.4793	183.557	7.88655e-22	Up	serum amyloid A 4 [Source:MGI Symbol;Acc:MGI:98224]
ENSMUSG00000040026	Saa3	195.639	56.1886	455.504	1.09892e-18	Up	serum amyloid A 3 [Source:MGI Symbol;Acc:MGI:98223]
ENSMUSG00000040033	Stat2	161.1	364.35	5.0191	4.95907e-35	Up	signal transducer and activator of transcription 2 [Source:MGI Symbol;Acc:MGI:103039]
ENSMUSG00000040128	Pnrc1	10.6283	62.7295	2.18553	1.1032e-08	Up	proline-rich nuclear receptor coactivator 1 [Source:MGI Symbol;Acc:MGI:1917838]
ENSMUSG00000040152	Thbs1	51.5403	6.96218	9.01032	5.69317e-06	Up	thrombospondin 1 [Source:MGI Symbol;Acc:MGI:98737]
ENSMUSG00000040204	2810417H13Rik	66.1961	22.172	7.37506	0.000306844	Up	RIKEN cDNA 2810417H13 gene [Source:MGI Symbol;Acc:MGI:1915276]
ENSMUSG00000040213	Ccbl2	294.979	118.15	2.07957	9.70386e-06	Up	cysteine conjugate-beta lyase 2 [Source:MGI Symbol;Acc:MGI:2677849]
ENSMUSG00000040253	Gbp7	2558.1	7736.27	12.2166	5.06005e-13	Up	guanylate binding protein 7 [Source:MGI Symbol;Acc:MGI:2444421]
ENSMUSG00000040296	Ddx58	361.357	757.606	3.07006	1.19243e-18	Up	DEAD (Asp-Glu-Ala-Asp) box polypeptide 58 [Source:MGI Symbol;Acc:MGI:2442858]
ENSMUSG00000040297	Suco	48.6755	482.716	2.64644	8.28158e-06	Up	SUN domain containing ossification factor [Source:MGI Symbol;Acc:MGI:2138346]
ENSMUSG00000040298	Btbd16	1789.11	802.814	18.2011	4.04402e-07	Up	BTB (POZ) domain containing 16 [Source:MGI Symbol;Acc:MGI:3045247]
ENSMUSG00000040314	Ctsg	447.739	153.92	162.484	0.00687288	Up	cathepsin G [Source:MGI Symbol;Acc:MGI:88563]
ENSMUSG00000040328	Olfr56	2784.31	6132.18	61.6736	5.73704e-111	Up	olfactory receptor 56 [Source:MGI Symbol;Acc:MGI:1333785]
ENSMUSG00000040364	Sec1	4716.22	10755.6	4.84585	6.2508e-11	Up	secretory blood group 1 [Source:MGI Symbol;Acc:MGI:1928893]
ENSMUSG00000040428	Plekha4	25.9399	115.359	3.99389	1.77822e-08	Up	pleckstrin homology domain containing, family A (phosphoinositide binding specific) member 4 [Source:MGI Symbol;Acc:MGI:1916467]
ENSMUSG00000040435	Ppp1r15a	777.347	3892.8	3.08073	4.93088e-18	Up	protein phosphatase 1, regulatory (inhibitor) subunit 15A [Source:MGI Symbol;Acc:MGI:1927072]
ENSMUSG00000040463	Mybbp1a	537.043	1212.15	2.50929	6.63737e-13	Up	MYB binding protein (P160) 1a [Source:MGI Symbol;Acc:MGI:106181]
ENSMUSG00000040466	Blvrb	29.5379	4.96997	2.281	2.12856e-05	Up	biliverdin reductase B (flavin reductase (NADPH)) [Source:MGI Symbol;Acc:MGI:2385271]
ENSMUSG00000040473	Cfap69	18.3616	7.80212	3.04263	1.41576e-15	Up	cilia and flagella associated protein 69 [Source:MGI Symbol;Acc:MGI:2443778]
ENSMUSG00000040483	Xaf1	153.738	63.746	8.73444	1.99391e-20	Up	XIAP associated factor 1 [Source:MGI Symbol;Acc:MGI:3772572]
ENSMUSG00000040511	Pvr	18.1949	0.600132	4.61725	3.4153e-30	Up	poliovirus receptor [Source:MGI Symbol;Acc:MGI:107741]
ENSMUSG00000040528	Milr1	1573.35	3744.36	5.05593	0.00383693	Up	mast cell immunoglobulin like receptor 1 [Source:MGI Symbol;Acc:MGI:2685731]
ENSMUSG00000040552	C3ar1	719.097	209.77	3.17353	4.16353e-13	Up	complement component 3a receptor 1 [Source:MGI Symbol;Acc:MGI:1097680]
ENSMUSG00000040596	Pogk	4197.83	14682	2.60255	2.87371e-13	Up	pogo transposable element with KRAB domain [Source:MGI Symbol;Acc:MGI:1918842]
ENSMUSG00000040658	Dnph1	32.8657	245.811	2.90587	0.00836673	Up	2'-deoxynucleoside 5'-phosphate N-hydrolase 1 [Source:MGI Symbol;Acc:MGI:3039376]
ENSMUSG00000040659	Efhd2	2929.23	6433.21	3.07083	3.03731e-10	Up	EF hand domain containing 2 [Source:MGI Symbol;Acc:MGI:106504]
ENSMUSG00000040675	Mthfd1l	640.069	1698.59	4.14826	7.20461e-08	Up	methylenetetrahydrofolate dehydrogenase (NADP+ dependent) 1-like [Source:MGI Symbol;Acc:MGI:1924836]
ENSMUSG00000040711	Sh3pxd2b	410.763	70.7529	5.36033	2.25095e-37	Up	SH3 and PX domains 2B [Source:MGI Symbol;Acc:MGI:2442062]
ENSMUSG00000040740	Slc25a34	1626.53	705.603	2.12712	0.0111942	Up	solute carrier family 25, member 34 [Source:MGI Symbol;Acc:MGI:2686215]
ENSMUSG00000040747	Cd53	120.62	53.1661	4.08042	0.016528	Up	CD53 antigen [Source:MGI Symbol;Acc:MGI:88341]
ENSMUSG00000040774	Cept1	45.3633	2637.89	2.00419	4.65629e-08	Up	choline/ethanolaminephosphotransferase 1 [Source:MGI Symbol;Acc:MGI:2139793]
ENSMUSG00000040809	Chil3	39.1189	843.603	4.40901	2.47823e-11	Up	chitinase-like 3 [Source:MGI Symbol;Acc:MGI:1330860]
ENSMUSG00000040829	Zmynd15	174.195	43.9474	2.67893	2.33443e-05	Up	zinc finger, MYND-type containing 15 [Source:MGI Symbol;Acc:MGI:3603821]
ENSMUSG00000041046	Ramp3	503.553	1395.38	14.8581	0.010225	Up	receptor (calcitonin) activity modifying protein 3 [Source:MGI Symbol;Acc:MGI:1860292]
ENSMUSG00000041057	Wdr43	5.87418	67.9765	2.09607	1.31532e-08	Up	WD repeat domain 43 [Source:MGI Symbol;Acc:MGI:1919765]
ENSMUSG00000041135	Ripk2	64.2771	3182.9	3.47152	1.22145e-19	Up	receptor (TNFRSF)-interacting serine-threonine kinase 2 [Source:MGI Symbol;Acc:MGI:1891456]
ENSMUSG00000041153	Osgin2	1038.33	5793.16	2.16754	0.0170724	Up	oxidative stress induced growth inhibitor family member 2 [Source:MGI Symbol;Acc:MGI:2384798]
ENSMUSG00000041235	Chd7	33.0868	1794.79	3.33073	1.72525e-19	Up	chromodomain helicase DNA binding protein 7 [Source:MGI Symbol;Acc:MGI:2444748]
ENSMUSG00000041237	Pklr	435.096	155.616	3.59397	0.0181669	Up	pyruvate kinase liver and red blood cell [Source:MGI Symbol;Acc:MGI:97604]
ENSMUSG00000041238	Rbbp8	120.006	13.9131	2.85063	8.95693e-11	Up	retinoblastoma binding protein 8 [Source:MGI Symbol;Acc:MGI:2442995]
ENSMUSG00000041308	Sntb2	749.016	267.05	2.55899	5.06233e-13	Up	syntrophin, basic 2 [Source:MGI Symbol;Acc:MGI:101771]
ENSMUSG00000041313	Slc7a1	186.205	8.93308	3.67719	1.24131e-21	Up	solute carrier family 7 (cationic amino acid transporter, y+ system), member 1 [Source:MGI Symbol;Acc:MGI:88117]
ENSMUSG00000041319	Thoc6	10.6496	2.68935	2.42452	2.95148e-08	Up	THO complex 6 homolog (Drosophila) [Source:MGI Symbol;Acc:MGI:2677480]
ENSMUSG00000041324	Inhba	178.141	60.7609	2.14981	0.00143235	Up	inhibin beta-A [Source:MGI Symbol;Acc:MGI:96570]
ENSMUSG00000041347	Bdkrb1	166.445	1971.11	4.03206	1.14481e-11	Up	bradykinin receptor, beta 1 [Source:MGI Symbol;Acc:MGI:88144]
ENSMUSG00000041351	Rap1gap	15.7985	51.3786	2.25906	0.00440564	Up	Rap1 GTPase-activating protein [Source:MGI Symbol;Acc:MGI:109338]
ENSMUSG00000041378	Cldn5	338.689	108.116	2.42354	1.73669e-12	Up	claudin 5 [Source:MGI Symbol;Acc:MGI:1276112]
ENSMUSG00000041431	Ccnb1	1539.79	4674.97	5.45431	0.0195136	Up	cyclin B1 [Source:MGI Symbol;Acc:MGI:88302]
ENSMUSG00000041481	Serpina3g	20.8017	53.8388	31.3011	1.70103e-119	Up	serine (or cysteine) peptidase inhibitor, clade A, member 3G [Source:MGI Symbol;Acc:MGI:105046]
ENSMUSG00000041483	Zfp281	347.772	1256.59	2.86192	3.05178e-16	Up	zinc finger protein 281 [Source:MGI Symbol;Acc:MGI:3029290]
ENSMUSG00000041506	Rrp9	1522.29	621.273	2.0463	9.17034e-07	Up	RRP9, small subunit (SSU) processome component, homolog (yeast) [Source:MGI Symbol;Acc:MGI:2384313]
ENSMUSG00000041515	Irf8	34.0263	146.235	4.25535	4.86669e-29	Up	interferon regulatory factor 8 [Source:MGI Symbol;Acc:MGI:96395]
ENSMUSG00000041598	Cdc42ep4	839.678	1978.13	3.79027	5.94631e-26	Up	CDC42 effector protein (Rho GTPase binding) 4 [Source:MGI Symbol;Acc:MGI:1929760]
ENSMUSG00000041608	Entpd3	457.283	944.521	3.61115	0.00125209	Up	ectonucleoside triphosphate diphosphohydrolase 3 [Source:MGI Symbol;Acc:MGI:1321386]
ENSMUSG00000041616	Nppa	117.489	44.7201	3.6763	0.00799921	Up	natriuretic peptide type A [Source:MGI Symbol;Acc:MGI:97367]
ENSMUSG00000041645	Ddx24	30.5592	84.5439	2.07204	8.28138e-09	Up	DEAD (Asp-Glu-Ala-Asp) box polypeptide 24 [Source:MGI Symbol;Acc:MGI:1351337]
ENSMUSG00000041736	Tspo	31.1014	4.35858	2.87357	1.29008e-08	Up	translocator protein [Source:MGI Symbol;Acc:MGI:88222]
ENSMUSG00000041754	Trem3	8170.86	16611	26.4099	4.30251e-10	Up	triggering receptor expressed on myeloid cells 3 [Source:MGI Symbol;Acc:MGI:1930003]
ENSMUSG00000041769	Ppp2r2d	18.2568	2.26937	2.06297	1.51999e-07	Up	protein phosphatase 2, regulatory subunit B, delta [Source:MGI Symbol;Acc:MGI:1289252]
ENSMUSG00000041773	Enc1	141.033	68.8967	7.40547	7.02611e-49	Up	ectodermal-neural cortex 1 [Source:MGI Symbol;Acc:MGI:109610]
ENSMUSG00000041827	Oasl1	4812.02	1282.25	40.3778	3.74096e-13	Up	2'-5' oligoadenylate synthetase-like 1 [Source:MGI Symbol;Acc:MGI:2180849]
ENSMUSG00000041831	Sytl3	577.882	1490.31	3.75731	2.37033e-06	Up	synaptotagmin-like 3 [Source:MGI Symbol;Acc:MGI:1933367]
ENSMUSG00000041841	Rpl37	595.862	1245.33	2.18116	0.000237317	Up	ribosomal protein L37 [Source:MGI Symbol;Acc:MGI:1914531]
ENSMUSG00000041859	Mcm3	7118.14	671.086	2.11866	0.000215868	Up	minichromosome maintenance deficient 3 (S. cerevisiae) [Source:MGI Symbol;Acc:MGI:101845]
ENSMUSG00000041872	Il17f	20.7243	135.534	Inf	0.000498531	Up	interleukin 17F [Source:MGI Symbol;Acc:MGI:2676631]
ENSMUSG00000041920	Slc16a6	1046.11	11375.4	4.63722	0.000384562	Up	solute carrier family 16 (monocarboxylic acid transporters), member 6 [Source:MGI Symbol;Acc:MGI:2144585]
ENSMUSG00000041974	Spidr	71.0821	174.493	2.66945	5.00822e-13	Up	scaffolding protein involved in DNA repair [Source:MGI Symbol;Acc:MGI:1924834]
ENSMUSG00000041992	Rapgef5	318.248	88.565	3.08107	2.1549e-19	Up	Rap guanine nucleotide exchange factor (GEF) 5 [Source:MGI Symbol;Acc:MGI:2444365]
ENSMUSG00000042157	Sprr2i	166.917	71.0985	171.015	2.19915e-06	Up	small proline-rich protein 2I [Source:MGI Symbol;Acc:MGI:1330309]
ENSMUSG00000042212	Sprr2d	411.537	197.391	455.508	2.13977e-07	Up	small proline-rich protein 2D [Source:MGI Symbol;Acc:MGI:1330347]
ENSMUSG00000042228	Lyn	860.737	331.869	2.35606	4.81148e-05	Up	Yamaguchi sarcoma viral (v-yes-1) oncogene homolog [Source:MGI Symbol;Acc:MGI:96892]
ENSMUSG00000042250	Pglyrp4	656.401	2941.19	2.25506	0.00790686	Up	peptidoglycan recognition protein 4 [Source:MGI Symbol;Acc:MGI:2686324]
ENSMUSG00000042262	Ccr8	237.878	555.253	4.97673	0.0306195	Up	chemokine (C-C motif) receptor 8 [Source:MGI Symbol;Acc:MGI:1201402]
ENSMUSG00000042265	Trem1	1436.77	78772.8	41.3722	7.09917e-06	Up	triggering receptor expressed on myeloid cells 1 [Source:MGI Symbol;Acc:MGI:1930005]
ENSMUSG00000042333	Tnfrsf14	174.593	23.1958	2.73157	4.87207e-11	Up	tumor necrosis factor receptor superfamily, member 14 (herpesvirus entry mediator) [Source:MGI Symbol;Acc:MGI:2675303]
ENSMUSG00000042349	Ikbke	107.024	46.0057	22.6718	4.36436e-08	Up	inhibitor of kappaB kinase epsilon [Source:MGI Symbol;Acc:MGI:1929612]
ENSMUSG00000042354	Gnl3	1594.91	3299.3	3.20168	6.9191e-17	Up	guanine nucleotide binding protein-like 3 (nucleolar) [Source:MGI Symbol;Acc:MGI:1353651]
ENSMUSG00000042364	Snx18	178.878	19.8216	2.67395	1.32373e-09	Up	sorting nexin 18 [Source:MGI Symbol;Acc:MGI:2137642]
ENSMUSG00000042406	Atf4	1.58564	19.6238	3.29599	6.49272e-21	Up	activating transcription factor 4 [Source:MGI Symbol;Acc:MGI:88096]
ENSMUSG00000042429	Adora1	2388.46	809.221	2.97203	1.24197e-12	Up	adenosine A1 receptor [Source:MGI Symbol;Acc:MGI:99401]
ENSMUSG00000042489	Clspn	673.19	232.824	3.34058	0.0115972	Up	claspin [Source:MGI Symbol;Acc:MGI:2445153]
ENSMUSG00000042498	D330045A20Rik	7612.72	27120.8	5.92082	3.17677e-10	Up	RIKEN cDNA D330045A20 gene [Source:MGI Symbol;Acc:MGI:2147848]
ENSMUSG00000042510	AA986860	162.303	32.0426	2.40867	5.07996e-12	Up	expressed sequence AA986860 [Source:MGI Symbol;Acc:MGI:2138143]
ENSMUSG00000042607	Asb4	31.209	76.0591	46.1454	1.47925e-25	Up	ankyrin repeat and SOCS box-containing 4 [Source:MGI Symbol;Acc:MGI:1929751]
ENSMUSG00000042608	Stk40	553.936	1294.06	2.02124	4.5058e-08	Up	serine/threonine kinase 40 [Source:MGI Symbol;Acc:MGI:1921428]
ENSMUSG00000042622	Maff	668.916	232.564	10.5331	5.02675e-62	Up	v-maf musculoaponeurotic fibrosarcoma oncogene family, protein F (avian) [Source:MGI Symbol;Acc:MGI:96910]
ENSMUSG00000042659	Arrdc4	164.551	387.92	2.71781	2.76375e-15	Up	arrestin domain containing 4 [Source:MGI Symbol;Acc:MGI:1913662]
ENSMUSG00000042677	Zc3h12a	22.3399	7.97263	10.313	1.24078e-12	Up	zinc finger CCCH type containing 12A [Source:MGI Symbol;Acc:MGI:2385891]
ENSMUSG00000042688	Mapk6	1373.45	5429.76	2.27355	0.00530339	Up	mitogen-activated protein kinase 6 [Source:MGI Symbol;Acc:MGI:1354946]
ENSMUSG00000042719	Naa25	773.352	1786.27	3.31685	1.96893e-20	Up	N(alpha)-acetyltransferase 25, NatB auxiliary subunit [Source:MGI Symbol;Acc:MGI:2442563]
ENSMUSG00000042726	Trafd1	3414.15	1251.6	6.04474	2.41911e-38	Up	TRAF type zinc finger domain containing 1 [Source:MGI Symbol;Acc:MGI:1923551]
ENSMUSG00000042729	Wdr74	50.6675	21.9833	2.06368	6.15877e-07	Up	WD repeat domain 74 [Source:MGI Symbol;Acc:MGI:2147427]
ENSMUSG00000042759	Apobr	1411.22	585.284	2.60442	7.60957e-08	Up	apolipoprotein B receptor [Source:MGI Symbol;Acc:MGI:2176230]
ENSMUSG00000042808	Gpx2	365.395	1341.77	3.36643	0.000182863	Up	glutathione peroxidase 2 [Source:MGI Symbol;Acc:MGI:106609]
ENSMUSG00000042901	Aida	513.599	227.312	2.25318	4.5482e-10	Up	axin interactor, dorsalization associated [Source:MGI Symbol;Acc:MGI:1919737]
ENSMUSG00000042918	Mamstr	173.889	6186.65	6.5779	5.38836e-27	Up	MEF2 activating motif and SAP domain containing transcriptional regulator [Source:MGI Symbol;Acc:MGI:1921740]
ENSMUSG00000043008	Klhl6	99.7395	298.198	5.50057	5.07088e-16	Up	kelch-like 6 [Source:MGI Symbol;Acc:MGI:2686922]
ENSMUSG00000043017	Ptgir	81.7823	26.4574	2.08282	0.00425392	Up	prostaglandin I receptor (IP) [Source:MGI Symbol;Acc:MGI:99535]
ENSMUSG00000043036	Ccdc63	128.419	48.1467	8.74075	3.27557e-08	Up	coiled-coil domain containing 63 [Source:MGI Symbol;Acc:MGI:3607777]
ENSMUSG00000043079	Synpo	9.06296	29.1197	2.56264	5.56482e-11	Up	synaptopodin [Source:MGI Symbol;Acc:MGI:1099446]
ENSMUSG00000043091	Tuba1c	245.867	47.6905	4.61901	0.000184116	Up	tubulin, alpha 1C [Source:MGI Symbol;Acc:MGI:1095409]
ENSMUSG00000043263	Pyhin1	269.242	750.342	4.0915	0.0106954	Up	pyrin and HIN domain family, member 1 [Source:MGI Symbol;Acc:MGI:2138243]
ENSMUSG00000043439	E130012A19Rik	2039.84	960.016	2.77782	4.79186e-05	Up	RIKEN cDNA E130012A19 gene [Source:MGI Symbol;Acc:MGI:2143991]
ENSMUSG00000043468	Adam30	940.2	3928.18	31.3726	0.000981518	Up	a disintegrin and metallopeptidase domain 30 [Source:MGI Symbol;Acc:MGI:1918328]
ENSMUSG00000043505	Gimap5	206.032	562.191	2.56039	9.40419e-06	Up	GTPase, IMAP family member 5 [Source:MGI Symbol;Acc:MGI:2442232]
ENSMUSG00000043613	Mmp3	3093.24	7491.19	5.26872	2.85697e-34	Up	matrix metallopeptidase 3 [Source:MGI Symbol;Acc:MGI:97010]
ENSMUSG00000043635	Adamts3	97.2909	203.379	2.88209	1.3478e-08	Up	a disintegrin-like and metallopeptidase (reprolysin type) with thrombospondin type 1 motif, 3 [Source:MGI Symbol;Acc:MGI:3045353]
ENSMUSG00000043705	Capn13	572.855	2572.18	2.40333	0.0351005	Up	calpain 13 [Source:MGI Symbol;Acc:MGI:2685789]
ENSMUSG00000043740	B430306N03Rik	21.855	9.88009	6.68166	6.25375e-07	Up	RIKEN cDNA B430306N03 gene [Source:MGI Symbol;Acc:MGI:2443478]
ENSMUSG00000043832	Clec4a3	37.6068	13.7345	2.96547	2.40193e-14	Up	C-type lectin domain family 4, member a3 [Source:MGI Symbol;Acc:MGI:1920399]
ENSMUSG00000043873	Chil5	296.002	103.866	8.63346	0.00108232	Up	chitinase-like 5 [Source:MGI Symbol;Acc:MGI:2676649]
ENSMUSG00000043939	A530064D06Rik	390.858	105.376	12.3686	0.000121393	Up	RIKEN cDNA A530064D06 gene [Source:MGI Symbol;Acc:MGI:2443476]
ENSMUSG00000043953	Ccrl2	79.7556	170.891	8.8648	4.05198e-10	Up	chemokine (C-C motif) receptor-like 2 [Source:MGI Symbol;Acc:MGI:1920904]
ENSMUSG00000044083	Efcab8	487.371	188.29	4.71339	0.0146247	Up	EF-hand calcium binding domain 8 [Source:MGI Symbol;Acc:MGI:3644206]
ENSMUSG00000044103	Il1f9	1305.12	55.2549	19.8137	4.59353e-06	Up	interleukin 1 family, member 9 [Source:MGI Symbol;Acc:MGI:2449929]
ENSMUSG00000044162	Tnip3	161.858	748.256	7.02164	0.000947507	Up	TNFAIP3 interacting protein 3 [Source:MGI Symbol;Acc:MGI:3041165]
ENSMUSG00000044165	Bcl2l15	6.81793	34.2629	29.3451	6.25847e-08	Up	BCLl2-like 15 [Source:MGI Symbol;Acc:MGI:2685412]
ENSMUSG00000044244	Il20rb	263.622	79.1051	2.1708	0.0266684	Up	interleukin 20 receptor beta [Source:MGI Symbol;Acc:MGI:2143266]
ENSMUSG00000044258	Ctla2a	82.0306	172.379	5.68714	0.0260451	Up	cytotoxic T lymphocyte-associated protein 2 alpha [Source:MGI Symbol;Acc:MGI:88554]
ENSMUSG00000044313	Mab21l3	60.4985	27.9248	8.68229	3.01787e-05	Up	mab-21-like 3 (C. elegans) [Source:MGI Symbol;Acc:MGI:2446273]
ENSMUSG00000044337	Ackr3	369.439	172.068	6.61827	6.94473e-13	Up	atypical chemokine receptor 3 [Source:MGI Symbol;Acc:MGI:109562]
ENSMUSG00000044350	Lacc1	9412.29	2830.68	11.2351	1.07863e-14	Up	laccase (multicopper oxidoreductase) domain containing 1 [Source:MGI Symbol;Acc:MGI:2445077]
ENSMUSG00000044447	Dock5	26.8476	13.0854	2.0916	4.82728e-05	Up	dedicator of cytokinesis 5 [Source:MGI Symbol;Acc:MGI:2652871]
ENSMUSG00000044533	Rps2	47.4331	176.064	2.69943	0.000455093	Up	ribosomal protein S2 [Source:MGI Symbol;Acc:MGI:105110]
ENSMUSG00000044534	Ackr2	1408.22	360.348	3.23314	1.93857e-07	Up	atypical chemokine receptor 2 [Source:MGI Symbol;Acc:MGI:1891697]
ENSMUSG00000044562	Rasip1	20.7261	4.21418	5.51169	4.47927e-13	Up	Ras interacting protein 1 [Source:MGI Symbol;Acc:MGI:1917153]
ENSMUSG00000044701	Il27	129.929	20.4585	33.4135	2.07417e-35	Up	interleukin 27 [Source:MGI Symbol;Acc:MGI:2384409]
ENSMUSG00000044703	Phf11a	487.002	1308.78	23.937	2.04234e-34	Up	PHD finger protein 11A [Source:MGI Symbol;Acc:MGI:1918441]
ENSMUSG00000044716	Dok7	23.3747	69.0155	2.38144	0.0131196	Up	docking protein 7 [Source:MGI Symbol;Acc:MGI:3584043]
ENSMUSG00000044748	Defb1	107.193	290.041	3.14406	0.0339301	Up	defensin beta 1 [Source:MGI Symbol;Acc:MGI:1096878]
ENSMUSG00000044786	Zfp36	305.633	1591.51	5.02374	3.59917e-35	Up	zinc finger protein 36 [Source:MGI Symbol;Acc:MGI:99180]
ENSMUSG00000044827	Tlr1	33.0788	16.1602	2.57313	2.8381e-06	Up	toll-like receptor 1 [Source:MGI Symbol;Acc:MGI:1341295]
ENSMUSG00000044948	Cfap43	342.475	734.848	2.22727	2.94772e-10	Up	cilia and flagella associated protein 43 [Source:MGI Symbol;Acc:MGI:1289258]
ENSMUSG00000045027	Prss22	67.4851	18.6816	11.8907	0.00239869	Up	protease, serine 22 [Source:MGI Symbol;Acc:MGI:1918085]
ENSMUSG00000045092	S1pr1	1232.4	7162.55	4.20306	3.18127e-30	Up	sphingosine-1-phosphate receptor 1 [Source:MGI Symbol;Acc:MGI:1096355]
ENSMUSG00000045273	Cenph	2522.78	9047.41	4.39682	0.00266085	Up	centromere protein H [Source:MGI Symbol;Acc:MGI:1349448]
ENSMUSG00000045319	Proser2	65.1917	826.473	2.10267	4.39199e-06	Up	proline and serine rich 2 [Source:MGI Symbol;Acc:MGI:2442238]
ENSMUSG00000045322	Tlr9	152.294	75.3422	2.53474	6.42645e-08	Up	toll-like receptor 9 [Source:MGI Symbol;Acc:MGI:1932389]
ENSMUSG00000045328	Cenpe	86.4007	196.824	2.4336	0.0046042	Up	centromere protein E [Source:MGI Symbol;Acc:MGI:1098230]
ENSMUSG00000045349	Sh2d5	1218.6	292.197	10.0913	1.63936e-08	Up	SH2 domain containing 5 [Source:MGI Symbol;Acc:MGI:2446215]
ENSMUSG00000045381	Olfr433	514.124	1114.34	8.12179	0.00368715	Up	olfactory receptor 433 [Source:MGI Symbol;Acc:MGI:3030267]
ENSMUSG00000045455	Gm9797	13.5882	1.66924	2.87328	0.0390304	Up	predicted pseudogene 9797 [Source:MGI Symbol;Acc:MGI:3704349]
ENSMUSG00000045502	Hcar2	633.672	302.903	9.98669	4.74178e-05	Up	hydroxycarboxylic acid receptor 2 [Source:MGI Symbol;Acc:MGI:1933383]
ENSMUSG00000045538	Ddx28	504.516	14155.4	2.15689	0.00123767	Up	DEAD (Asp-Glu-Ala-Asp) box polypeptide 28 [Source:MGI Symbol;Acc:MGI:1919236]
ENSMUSG00000045551	Fpr1	128.511	1259.73	22.9844	4.09592e-13	Up	formyl peptide receptor 1 [Source:MGI Symbol;Acc:MGI:107443]
ENSMUSG00000045664	Cdc42ep2	2377.73	662.364	2.7031	1.63832e-13	Up	CDC42 effector protein (Rho GTPase binding) 2 [Source:MGI Symbol;Acc:MGI:1929744]
ENSMUSG00000045763	Basp1	501.614	1003.98	2.65628	0.000127771	Up	brain abundant, membrane attached signal protein 1 [Source:MGI Symbol;Acc:MGI:1917600]
ENSMUSG00000045795	Whamm	17.6469	1.34467	2.34674	5.12485e-10	Up	WAS protein homolog associated with actin, golgi membranes and microtubules [Source:MGI Symbol;Acc:MGI:2142282]
ENSMUSG00000045868	Gvin1	959.604	2317.67	8.54244	1.30503e-33	Up	GTPase, very large interferon inducible 1 [Source:MGI Symbol;Acc:MGI:1921808]
ENSMUSG00000045932	Ifit2	35.9514	16.7704	10.5323	1.80224e-33	Up	interferon-induced protein with tetratricopeptide repeats 2 [Source:MGI Symbol;Acc:MGI:99449]
ENSMUSG00000046027	Stard5	195.91	36.2481	2.15528	8.53191e-08	Up	StAR-related lipid transfer (START) domain containing 5 [Source:MGI Symbol;Acc:MGI:2156765]
ENSMUSG00000046031	Fam26f	26.3501	79.8703	41.8214	3.04372e-85	Up	family with sequence similarity 26, member F [Source:MGI Symbol;Acc:MGI:2443082]
ENSMUSG00000046062	Ppp1r15b	81.8329	215.976	2.4709	2.6165e-12	Up	protein phosphatase 1, regulatory (inhibitor) subunit 15b [Source:MGI Symbol;Acc:MGI:2444211]
ENSMUSG00000046079	Lrrc8d	16.9185	6.5432	2.0478	7.43957e-08	Up	leucine rich repeat containing 8D [Source:MGI Symbol;Acc:MGI:1922368]
ENSMUSG00000046179	E2f8	94.6044	285.518	2.87864	0.0142965	Up	E2F transcription factor 8 [Source:MGI Symbol;Acc:MGI:1922038]
ENSMUSG00000046207	Pik3r6	572.021	255.277	3.70757	0.00028521	Up	phosphoinositide-3-kinase, regulatory subunit 6 [Source:MGI Symbol;Acc:MGI:2144613]
ENSMUSG00000046223	Plaur	44.219	173.547	10.1701	1.53757e-11	Up	plasminogen activator, urokinase receptor [Source:MGI Symbol;Acc:MGI:97612]
ENSMUSG00000046245	Pilra	781.247	259.737	5.28329	1.69037e-28	Up	paired immunoglobin-like type 2 receptor alpha [Source:MGI Symbol;Acc:MGI:2450529]
ENSMUSG00000046259	Sprr2h	567.728	28.8927	Inf	0.03477	Up	small proline-rich protein 2H [Source:MGI Symbol;Acc:MGI:1330343]
ENSMUSG00000046500	Fam19a4	826.298	75.2918	7.82391	0.0333691	Up	family with sequence similarity 19, member A4 [Source:MGI Symbol;Acc:MGI:2444563]
ENSMUSG00000046591	Ticrr	189.363	4728.17	5.56261	0.0183504	Up	TOPBP1-interacting checkpoint and replication regulator [Source:MGI Symbol;Acc:MGI:1924261]
ENSMUSG00000046687	Gm5424	363.822	57.8391	7.00575	7.88209e-11	Up	predicted gene 5424 [Source:MGI Symbol;Acc:MGI:3643173]
ENSMUSG00000046688	Tifa	1427.84	6729.08	15.8606	1.90173e-18	Up	TRAF-interacting protein with forkhead-associated domain [Source:MGI Symbol;Acc:MGI:2182965]
ENSMUSG00000046694	Fam46b	563.66	229.749	2.72939	5.15677e-13	Up	family with sequence similarity 46, member B [Source:MGI Symbol;Acc:MGI:2140500]
ENSMUSG00000046711	Hmga1	195.364	887.415	4.76461	9.34482e-09	Up	high mobility group AT-hook 1 [Source:MGI Symbol;Acc:MGI:96160]
ENSMUSG00000046718	Bst2	6091.43	1068.02	5.24387	2.22961e-36	Up	bone marrow stromal cell antigen 2 [Source:MGI Symbol;Acc:MGI:1916800]
ENSMUSG00000046768	Rhoj	1038.43	518.535	3.14224	7.2466e-19	Up	ras homolog gene family, member J [Source:MGI Symbol;Acc:MGI:1931551]
ENSMUSG00000046805	Mpeg1	1212.82	3124.55	3.23837	7.7406e-12	Up	macrophage expressed gene 1 [Source:MGI Symbol;Acc:MGI:1333743]
ENSMUSG00000046841	Ckap4	27.1435	58.5438	2.10156	1.68581e-08	Up	cytoskeleton-associated protein 4 [Source:MGI Symbol;Acc:MGI:2444926]
ENSMUSG00000046865	Fbl	284.709	69.1931	2.22903	2.62665e-06	Up	fibrillarin [Source:MGI Symbol;Acc:MGI:95486]
ENSMUSG00000046879	Irgm1	67.8624	20.8166	17.7947	1.07651e-94	Up	immunity-related GTPase family M member 1 [Source:MGI Symbol;Acc:MGI:107567]
ENSMUSG00000046908	Ltb4r1	2484.93	9827.16	7.80031	0.000966535	Up	leukotriene B4 receptor 1 [Source:MGI Symbol;Acc:MGI:1309472]
ENSMUSG00000046974	BC053393	80.1364	250.622	20.262	0.00737687	Up	cDNA sequence BC053393 [Source:MGI Symbol;Acc:MGI:3039605]
ENSMUSG00000047040	Prr15l	897.436	373.02	2.06209	1.68438e-08	Up	proline rich 15-like [Source:MGI Symbol;Acc:MGI:2387599]
ENSMUSG00000047098	Rnf31	79.6478	1266.09	2.27311	1.0027e-08	Up	ring finger protein 31 [Source:MGI Symbol;Acc:MGI:1934704]
ENSMUSG00000047139	Cd24a	1.6351	18.776	2.73793	1.50281e-15	Up	CD24a antigen [Source:MGI Symbol;Acc:MGI:88323]
ENSMUSG00000047180	Neurl3	638.09	2044.09	5.5854	1.16042e-29	Up	neuralized E3 ubiquitin protein ligase 3 [Source:MGI Symbol;Acc:MGI:2429944]
ENSMUSG00000047222	Rnase2a	3300.34	19628.8	10.9423	0.0185705	Up	ribonuclease, RNase A family, 2A (liver, eosinophil-derived neurotoxin) [Source:MGI Symbol;Acc:MGI:1890465]
ENSMUSG00000047228	BC048546	1960.96	4242.46	3.13015	0.000236843	Up	cDNA sequence BC048546 [Source:MGI Symbol;Acc:MGI:3039594]
ENSMUSG00000047230	Cldn2	862.055	346.709	15.3203	1.31576e-42	Up	claudin 2 [Source:MGI Symbol;Acc:MGI:1276110]
ENSMUSG00000047293	Gpr15	17.8554	6.01398	6.42111	1.06076e-05	Up	G protein-coupled receptor 15 [Source:MGI Symbol;Acc:MGI:1918473]
ENSMUSG00000047330	Kcne4	91.3565	358.95	6.53876	1.78777e-20	Up	potassium voltage-gated channel, Isk-related subfamily, gene 4 [Source:MGI Symbol;Acc:MGI:1891125]
ENSMUSG00000047407	Tgif1	57.0111	28.202	2.55552	9.97594e-06	Up	TGFB-induced factor homeobox 1 [Source:MGI Symbol;Acc:MGI:1194497]
ENSMUSG00000047443	Fam132b	187.306	3654.37	13.1453	0.0379118	Up	family with sequence similarity 132, member B [Source:MGI Symbol;Acc:MGI:3606476]
ENSMUSG00000047446	Arl4a	5572.51	1872.61	3.3101	1.00982e-13	Up	ADP-ribosylation factor-like 4A [Source:MGI Symbol;Acc:MGI:99437]
ENSMUSG00000047462	A530099J19Rik	31.3787	115.329	3.46846	4.94359e-10	Up	RIKEN cDNA A530099J19 gene [Source:MGI Symbol;Acc:MGI:2441809]
ENSMUSG00000047517	Dmbt1	374.572	168.686	30.1894	2.45276e-06	Up	deleted in malignant brain tumors 1 [Source:MGI Symbol;Acc:MGI:106210]
ENSMUSG00000047534	Mis18bp1	264.242	21.7994	2.83891	0.0116298	Up	MIS18 binding protein 1 [Source:MGI Symbol;Acc:MGI:2145099]
ENSMUSG00000047714	Ppp1r2	279.752	116.254	2.31506	3.46737e-11	Up	protein phosphatase 1, regulatory (inhibitor) subunit 2 [Source:MGI Symbol;Acc:MGI:1914099]
ENSMUSG00000047735	Samd9l	268.087	133.718	3.1955	3.00791e-20	Up	sterile alpha motif domain containing 9-like [Source:MGI Symbol;Acc:MGI:1343184]
ENSMUSG00000047798	Cd300lf	3505.08	7736.33	13.8233	0.000393388	Up	CD300 antigen like family member F [Source:MGI Symbol;Acc:MGI:2442359]
ENSMUSG00000047810	Ccdc88b	3622.31	1281.16	6.93025	6.20262e-46	Up	coiled-coil domain containing 88B [Source:MGI Symbol;Acc:MGI:1925567]
ENSMUSG00000047875	Gpr157	1123.51	2649.97	2.10128	2.76619e-06	Up	G protein-coupled receptor 157 [Source:MGI Symbol;Acc:MGI:2442046]
ENSMUSG00000047878	A4galt	119.604	9.82262	2.65112	4.39746e-05	Up	alpha 1,4-galactosyltransferase [Source:MGI Symbol;Acc:MGI:3512453]
ENSMUSG00000047881	Rell1	15.9169	2961.55	3.07038	2.50291e-18	Up	RELT-like 1 [Source:MGI Symbol;Acc:MGI:2140767]
ENSMUSG00000047945	Marcksl1	336.114	689.966	19.4953	8.21157e-20	Up	MARCKS-like 1 [Source:MGI Symbol;Acc:MGI:97143]
ENSMUSG00000048007	Timm8a1	138.993	65.6554	2.24763	0.00172402	Up	translocase of inner mitochondrial membrane 8A1 [Source:MGI Symbol;Acc:MGI:1353433]
ENSMUSG00000048070	Pirt	203.322	469.799	2.44786	0.0405364	Up	phosphoinositide-interacting regulator of transient receptor potential channels [Source:MGI Symbol;Acc:MGI:2443635]
ENSMUSG00000048087	Gm4737	2017.53	492.815	3.43322	7.43344e-13	Up	predicted gene 4737 [Source:MGI Symbol;Acc:MGI:3643647]
ENSMUSG00000048120	Entpd1	8.73035	51.8438	2.41963	0.0107645	Up	ectonucleoside triphosphate diphosphohydrolase 1 [Source:MGI Symbol;Acc:MGI:102805]
ENSMUSG00000048163	Selplg	467.895	189.141	2.39446	0.00496493	Up	selectin, platelet (p-selectin) ligand [Source:MGI Symbol;Acc:MGI:106689]
ENSMUSG00000048216	Gpr85	334.571	153.944	3.42959	0.00153756	Up	G protein-coupled receptor 85 [Source:MGI Symbol;Acc:MGI:1927851]
ENSMUSG00000048234	Rnf149	5304.18	2566.19	4.18035	0.000653769	Up	ring finger protein 149 [Source:MGI Symbol;Acc:MGI:2677438]
ENSMUSG00000048327	Ckap2l	103.558	35.9634	3.3688	0.00273786	Up	cytoskeleton associated protein 2-like [Source:MGI Symbol;Acc:MGI:1917716]
ENSMUSG00000048387	Osr1	857.085	1797.03	2.42586	3.46043e-07	Up	odd-skipped related 1 (Drosophila) [Source:MGI Symbol;Acc:MGI:1344424]
ENSMUSG00000048489	8430408G22Rik	417.23	158.711	3.05342	0.00224342	Up	RIKEN cDNA 8430408G22 gene [Source:MGI Symbol;Acc:MGI:1918730]
ENSMUSG00000048498	Cd300e	62.0579	11.3591	2.15079	9.81574e-05	Up	CD300e antigen [Source:MGI Symbol;Acc:MGI:2387602]
ENSMUSG00000048534	Amica1	117.817	55.8241	3.39402	0.000177819	Up	adhesion molecule, interacts with CXADR antigen 1 [Source:MGI Symbol;Acc:MGI:2685484]
ENSMUSG00000048572	Tmem252	595.504	1252.3	47.836	2.19145e-87	Up	transmembrane protein 252 [Source:MGI Symbol;Acc:MGI:3583948]
ENSMUSG00000048616	Nog	1.30732	15.174	6.65801	0.00523662	Up	noggin [Source:MGI Symbol;Acc:MGI:104327]
ENSMUSG00000048621	Gm6377	1809.75	805.459	10.3689	2.53761e-14	Up	predicted gene 6377 [Source:MGI Symbol;Acc:MGI:3647255]
ENSMUSG00000048636	A730049H05Rik	228.897	53.0649	23.2586	7.29975e-06	Up	RIKEN cDNA A730049H05 gene [Source:MGI Symbol;Acc:MGI:1921766]
ENSMUSG00000048852	Gm12185	202.853	426.868	18.5856	1.40724e-09	Up	predicted gene 12185 [Source:MGI Symbol;Acc:MGI:3652173]
ENSMUSG00000048865	Arhgap30	35.0822	102.869	2.62554	0.000377861	Up	Rho GTPase activating protein 30 [Source:MGI Symbol;Acc:MGI:2684948]
ENSMUSG00000048915	Efna5	2790.35	5892.08	2.00992	4.35742e-05	Up	ephrin A5 [Source:MGI Symbol;Acc:MGI:107444]
ENSMUSG00000048938	Nr1h5	1095.01	2254.01	4.87651	0.0130062	Up	nuclear receptor subfamily 1, group H, member 5 [Source:MGI Symbol;Acc:MGI:3026618]
ENSMUSG00000049037	Clec4a1	1303.79	3809.16	7.60909	8.21334e-08	Up	C-type lectin domain family 4, member a1 [Source:MGI Symbol;Acc:MGI:3036291]
ENSMUSG00000049130	C5ar1	460.908	2363.64	10.2617	1.11799e-08	Up	complement component 5a receptor 1 [Source:MGI Symbol;Acc:MGI:88232]
ENSMUSG00000049281	Scn3b	1022.48	434.409	2.09621	8.63378e-09	Up	sodium channel, voltage-gated, type III, beta [Source:MGI Symbol;Acc:MGI:1918882]
ENSMUSG00000049288	Lix1l	1623.04	260.766	2.89351	8.21657e-12	Up	Lix1-like [Source:MGI Symbol;Acc:MGI:3036267]
ENSMUSG00000049303	Syt12	52.5275	23.5763	23.8445	2.96486e-34	Up	synaptotagmin XII [Source:MGI Symbol;Acc:MGI:2159601]
ENSMUSG00000049327	Setd8	1130.32	2729.72	2.13562	0.000166439	Up	SET domain containing (lysine methyltransferase) 8 [Source:MGI Symbol;Acc:MGI:1915206]
ENSMUSG00000049401	Ogfr	51.041	11.5493	4.26134	1.8125e-28	Up	opioid growth factor receptor [Source:MGI Symbol;Acc:MGI:1919325]
ENSMUSG00000049502	Dtx3l	82.759	31.1888	4.86363	1.0462e-34	Up	deltex 3-like, E3 ubiquitin ligase [Source:MGI Symbol;Acc:MGI:2656973]
ENSMUSG00000049539	Hist1h1a	106.926	242.272	7.6266	0.000263807	Up	histone cluster 1, H1a [Source:MGI Symbol;Acc:MGI:1931523]
ENSMUSG00000049551	Fzd9	619.058	2938.78	2.51709	0.0395872	Up	frizzled class receptor 9 [Source:MGI Symbol;Acc:MGI:1313278]
ENSMUSG00000049580	Tsku	142.559	10.913	3.96763	7.9776e-21	Up	tsukushi, small leucine rich proteoglycan [Source:MGI Symbol;Acc:MGI:2443855]
ENSMUSG00000049612	Omg	4.50877	104.687	15.554	0.0421382	Up	oligodendrocyte myelin glycoprotein [Source:MGI Symbol;Acc:MGI:106586]
ENSMUSG00000049649	Gpr3	319.823	30.8478	Inf	0.0237183	Up	G-protein coupled receptor 3 [Source:MGI Symbol;Acc:MGI:101908]
ENSMUSG00000049892	Rasd1	2707.93	832.138	29.7245	1.41358e-88	Up	RAS, dexamethasone-induced 1 [Source:MGI Symbol;Acc:MGI:1270848]
ENSMUSG00000049932	H2afx	90.7686	191.719	4.77265	0.000829969	Up	H2A histone family, member X [Source:MGI Symbol;Acc:MGI:102688]
ENSMUSG00000049939	Lrrc4	125.751	38.1646	4.79064	1.24573e-06	Up	leucine rich repeat containing 4 [Source:MGI Symbol;Acc:MGI:2182081]
ENSMUSG00000049988	Lrrc25	13.5844	4.5249	11.8757	2.43855e-05	Up	leucine rich repeat containing 25 [Source:MGI Symbol;Acc:MGI:2445284]
ENSMUSG00000050014	Apol10b	17.2154	4.85106	16.2596	5.85924e-25	Up	apolipoprotein L 10B [Source:MGI Symbol;Acc:MGI:3043522]
ENSMUSG00000050029	Rap2c	3399.04	1250.61	2.9548	1.60991e-07	Up	RAP2C, member of RAS oncogene family [Source:MGI Symbol;Acc:MGI:1919315]
ENSMUSG00000050075	Gpr171	288.773	1109.11	5.53052	8.1489e-26	Up	G protein-coupled receptor 171 [Source:MGI Symbol;Acc:MGI:2442043]
ENSMUSG00000050092	Sprr2b	80.5993	14.2051	Inf	0.00242689	Up	small proline-rich protein 2B [Source:MGI Symbol;Acc:MGI:1330352]
ENSMUSG00000050105	Grrp1	321.097	97.8932	2.31294	0.00788378	Up	glycine/arginine rich protein 1 [Source:MGI Symbol;Acc:MGI:1919940]
ENSMUSG00000050107	Gsg2	429.226	70.1385	2.18055	0.0113132	Up	germ cell-specific gene 2 [Source:MGI Symbol;Acc:MGI:1194498]
ENSMUSG00000050164	Mchr1	281.096	2695.3	8.07047	3.19186e-13	Up	melanin-concentrating hormone receptor 1 [Source:MGI Symbol;Acc:MGI:2180756]
ENSMUSG00000050234	Gja4	58.9709	27.7691	2.13215	0.00427478	Up	gap junction protein, alpha 4 [Source:MGI Symbol;Acc:MGI:95715]
ENSMUSG00000050345	4930486L24Rik	36.7554	15.3303	7.57837	2.12962e-24	Up	RIKEN cDNA 4930486L24 gene [Source:MGI Symbol;Acc:MGI:1922258]
ENSMUSG00000050350	Gpr18	60.5316	151.538	3.41227	3.10617e-09	Up	G protein-coupled receptor 18 [Source:MGI Symbol;Acc:MGI:107859]
ENSMUSG00000050370	Ch25h	1522.92	273.577	21.99	2.71525e-56	Up	cholesterol 25-hydroxylase [Source:MGI Symbol;Acc:MGI:1333869]
ENSMUSG00000050440	Hamp	521.965	1386.54	6.77427	0.00695152	Up	hepcidin antimicrobial peptide [Source:MGI Symbol;Acc:MGI:1933533]
ENSMUSG00000050490	Gm8394	764.446	363.492	2.76603	1.83049e-09	Up	predicted gene 8394 [Source:MGI Symbol;Acc:MGI:3647964]
ENSMUSG00000050549	5730508B09Rik	2043.17	831.141	3.45166	8.43167e-06	Up	RIKEN cDNA 5730508B09 gene [Source:MGI Symbol;Acc:MGI:1917867]
ENSMUSG00000050565	Tor1aip2	399.825	114.043	2.00743	2.81593e-08	Up	torsin A interacting protein 2 [Source:MGI Symbol;Acc:MGI:3582695]
ENSMUSG00000050578	Mmp13	759.677	1550.02	8.68867	0.0244819	Up	matrix metallopeptidase 13 [Source:MGI Symbol;Acc:MGI:1340026]
ENSMUSG00000050628	Ubald2	150.461	73.1812	2.28024	0.00690871	Up	UBA-like domain containing 2 [Source:MGI Symbol;Acc:MGI:1914635]
ENSMUSG00000050671	Ism2	852.246	2954.62	2.80901	0.0325011	Up	isthmin 2 [Source:MGI Symbol;Acc:MGI:2685110]
ENSMUSG00000050721	Plekho2	681.006	1853.96	3.59125	1.87815e-22	Up	pleckstrin homology domain containing, family O member 2 [Source:MGI Symbol;Acc:MGI:2143132]
ENSMUSG00000050737	Ptges	2411.01	5615.13	2.84818	1.64762e-15	Up	prostaglandin E synthase [Source:MGI Symbol;Acc:MGI:1927593]
ENSMUSG00000050747	Trim15	624.828	293.542	5.32145	3.13395e-06	Up	tripartite motif-containing 15 [Source:MGI Symbol;Acc:MGI:1916347]
ENSMUSG00000050777	Tmem37	23.0188	5.36644	3.18532	6.60998e-16	Up	transmembrane protein 37 [Source:MGI Symbol;Acc:MGI:2157899]
ENSMUSG00000050896	Rtn4rl2	2991.92	1466.34	25.2425	5.34654e-31	Up	reticulon 4 receptor-like 2 [Source:MGI Symbol;Acc:MGI:2669796]
ENSMUSG00000050931	Sgms2	9.74768	108.233	3.03133	0.00479711	Up	sphingomyelin synthase 2 [Source:MGI Symbol;Acc:MGI:1921692]
ENSMUSG00000050966	Lin28a	511.559	1400.1	8.20375	2.08225e-08	Up	lin-28 homolog A (C. elegans) [Source:MGI Symbol;Acc:MGI:1890546]
ENSMUSG00000051124	Gimap9	150.606	61.0327	2.13892	4.38815e-07	Up	GTPase, IMAP family member 9 [Source:MGI Symbol;Acc:MGI:3511744]
ENSMUSG00000051146	Camk2n2	44.1424	149.003	2.48217	0.0239702	Up	calcium/calmodulin-dependent protein kinase II inhibitor 2 [Source:MGI Symbol;Acc:MGI:1920297]
ENSMUSG00000051220	Ercc6l	454.186	1132.67	2.59296	0.000453684	Up	excision repair cross-complementing rodent repair deficiency complementation group 6 like [Source:MGI Symbol;Acc:MGI:2654144]
ENSMUSG00000051314	Ffar2	9.97756	29.7453	2.82717	3.3271e-06	Up	free fatty acid receptor 2 [Source:MGI Symbol;Acc:MGI:2441731]
ENSMUSG00000051316	Taf7	47.8677	8.62017	2.32385	2.69748e-09	Up	TAF7 RNA polymerase II, TATA box binding protein (TBP)-associated factor [Source:MGI Symbol;Acc:MGI:1346348]
ENSMUSG00000051323	Pcdh19	4310.18	10758.4	2.10384	2.17935e-06	Up	protocadherin 19 [Source:MGI Symbol;Acc:MGI:2685563]
ENSMUSG00000051341	Zfp52	7.44917	1.34467	3.21591	0.00145975	Up	zinc finger protein 52 [Source:MGI Symbol;Acc:MGI:99199]
ENSMUSG00000051378	Kif18b	737.072	1916.21	3.4625	3.80114e-05	Up	kinesin family member 18B [Source:MGI Symbol;Acc:MGI:2446979]
ENSMUSG00000051413	Plagl2	795.25	12215.9	4.05706	0.00307648	Up	pleiomorphic adenoma gene-like 2 [Source:MGI Symbol;Acc:MGI:1933165]
ENSMUSG00000051439	Cd14	1310.56	50460.9	23.3891	3.718e-13	Up	CD14 antigen [Source:MGI Symbol;Acc:MGI:88318]
ENSMUSG00000051498	Tlr6	292.14	117.746	4.17072	2.59454e-08	Up	toll-like receptor 6 [Source:MGI Symbol;Acc:MGI:1341296]
ENSMUSG00000051510	Mafg	298.829	604.387	2.13779	6.71016e-09	Up	v-maf musculoaponeurotic fibrosarcoma oncogene family, protein G (avian) [Source:MGI Symbol;Acc:MGI:96911]
ENSMUSG00000051648	Kctd19	734.164	1575.42	2.2788	0.0284419	Up	potassium channel tetramerisation domain containing 19 [Source:MGI Symbol;Acc:MGI:3045294]
ENSMUSG00000051682	Treml4	268.972	670.03	4.43231	1.37212e-18	Up	triggering receptor expressed on myeloid cells-like 4 [Source:MGI Symbol;Acc:MGI:1923239]
ENSMUSG00000051716	Apon	893.297	268.804	10.1239	1.31371e-06	Up	apolipoprotein N [Source:MGI Symbol;Acc:MGI:88931]
ENSMUSG00000051748	Wfdc21	63.8066	168.042	29.4748	0.000515155	Up	WAP four-disulfide core domain 21 [Source:MGI Symbol;Acc:MGI:1913357]
ENSMUSG00000052212	Cd177	550.218	124.707	21.7726	1.77651e-20	Up	CD177 antigen [Source:MGI Symbol;Acc:MGI:1916141]
ENSMUSG00000052270	Fpr2	84.6471	18.3298	28.1405	2.39867e-08	Up	formyl peptide receptor 2 [Source:MGI Symbol;Acc:MGI:1278319]
ENSMUSG00000052271	Bhlha15	0.645919	14.1507	3.19734	1.49973e-05	Up	basic helix-loop-helix family, member a15 [Source:MGI Symbol;Acc:MGI:891976]
ENSMUSG00000052310	Slc39a1	79.6295	26.2279	2.49324	5.47884e-13	Up	solute carrier family 39 (zinc transporter), member 1 [Source:MGI Symbol;Acc:MGI:1353474]
ENSMUSG00000052353	Cemip	12.0307	40.6216	5.81252	8.44663e-17	Up	cell migration inducing protein, hyaluronan binding [Source:MGI Symbol;Acc:MGI:2443629]
ENSMUSG00000052373	Mpp3	1338.35	3608.64	4.66471	2.16738e-06	Up	membrane protein, palmitoylated 3 (MAGUK p55 subfamily member 3) [Source:MGI Symbol;Acc:MGI:1328354]
ENSMUSG00000052435	Cebpe	78.9156	855.748	4.67309	0.0286155	Up	CCAAT/enhancer binding protein (C/EBP), epsilon [Source:MGI Symbol;Acc:MGI:103572]
ENSMUSG00000052477	C130026I21Rik	324.567	87.1131	4.50721	2.05698e-09	Up	RIKEN cDNA C130026I21 gene [Source:MGI Symbol;Acc:MGI:3612702]
ENSMUSG00000052560	Cpne8	1434.98	3163.53	2.27553	7.66022e-10	Up	copine VIII [Source:MGI Symbol;Acc:MGI:1914121]
ENSMUSG00000052565	Hist1h1d	2529.94	486.462	3.52649	4.01464e-05	Up	histone cluster 1, H1d [Source:MGI Symbol;Acc:MGI:107502]
ENSMUSG00000052681	Rap1b	1473.41	725.757	2.73574	8.16329e-05	Up	RAS related protein 1b [Source:MGI Symbol;Acc:MGI:894315]
ENSMUSG00000052684	Jun	68.8003	32.5803	2.06445	3.8606e-09	Up	jun proto-oncogene [Source:MGI Symbol;Acc:MGI:96646]
ENSMUSG00000052749	Trim30b	1694.66	3504.45	6.47284	1.84084e-07	Up	tripartite motif-containing 30B [Source:MGI Symbol;Acc:MGI:4821256]
ENSMUSG00000052760	A630001G21Rik	408.866	853.851	2.38173	0.000143692	Up	RIKEN cDNA A630001G21 gene [Source:MGI Symbol;Acc:MGI:2443131]
ENSMUSG00000052776	Oas1a	37.1047	2.67709	7.17346	6.17901e-25	Up	2'-5' oligoadenylate synthetase 1A [Source:MGI Symbol;Acc:MGI:2180860]
ENSMUSG00000052837	Junb	23.2903	106.469	5.12547	1.30434e-22	Up	jun B proto-oncogene [Source:MGI Symbol;Acc:MGI:96647]
ENSMUSG00000052934	Fbxo31	179.823	60.2601	2.81891	5.19077e-15	Up	F-box protein 31 [Source:MGI Symbol;Acc:MGI:1354708]
ENSMUSG00000052981	Ube2ql1	14.5241	2.83275	2.79221	0.0121814	Up	ubiquitin-conjugating enzyme E2Q family-like 1 [Source:MGI Symbol;Acc:MGI:1924230]
ENSMUSG00000053101	Gpr141	17.1233	5.72616	12.8403	8.41693e-09	Up	G protein-coupled receptor 141 [Source:MGI Symbol;Acc:MGI:2672983]
ENSMUSG00000053113	Socs3	3402.71	1627.68	18.8792	1.88314e-69	Up	suppressor of cytokine signaling 3 [Source:MGI Symbol;Acc:MGI:1201791]
ENSMUSG00000053158	Fes	1210.02	444.93	2.06074	3.64616e-05	Up	feline sarcoma oncogene [Source:MGI Symbol;Acc:MGI:95514]
ENSMUSG00000053175	Bcl3	985.552	432.944	9.30775	2.00075e-42	Up	B cell leukemia/lymphoma 3 [Source:MGI Symbol;Acc:MGI:88140]
ENSMUSG00000053317	Sec61b	561.756	2480.65	2.15507	2.59509e-05	Up	Sec61 beta subunit [Source:MGI Symbol;Acc:MGI:1913462]
ENSMUSG00000053318	Slamf8	37.7319	9.52036	4.51388	2.02499e-05	Up	SLAM family member 8 [Source:MGI Symbol;Acc:MGI:1921998]
ENSMUSG00000053338	Tarm1	2068.69	7490.36	35.3249	5.20495e-56	Up	T cell-interacting, activating receptor on myeloid cells 1 [Source:MGI Symbol;Acc:MGI:2442280]
ENSMUSG00000053398	Phgdh	576.133	139.033	2.34034	0.028135	Up	3-phosphoglycerate dehydrogenase [Source:MGI Symbol;Acc:MGI:1355330]
ENSMUSG00000053475	Tnfaip6	1481.38	9498.78	10.8704	6.83462e-07	Up	tumor necrosis factor alpha induced protein 6 [Source:MGI Symbol;Acc:MGI:1195266]
ENSMUSG00000053553	3110082I17Rik	48.146	113.813	2.24688	2.35406e-07	Up	RIKEN cDNA 3110082I17 gene [Source:MGI Symbol;Acc:MGI:1920462]
ENSMUSG00000053560	Ier2	118.716	52.8544	2.27401	3.81151e-10	Up	immediate early response 2 [Source:MGI Symbol;Acc:MGI:104815]
ENSMUSG00000053641	Dennd4a	90.0317	44.8508	2.86643	0.013973	Up	DENN/MADD domain containing 4A [Source:MGI Symbol;Acc:MGI:2142979]
ENSMUSG00000053749	Gm9920	401.082	144.424	2.89669	0.0210223	Up	predicted gene 9920 [Source:MGI Symbol;Acc:MGI:3642228]
ENSMUSG00000053797	Krt16	144.945	53.7588	110.809	0.0296256	Up	keratin 16 [Source:MGI Symbol;Acc:MGI:96690]
ENSMUSG00000053801	Grwd1	7.07293	41.8522	2.62144	2.11902e-10	Up	glutamate-rich WD repeat containing 1 [Source:MGI Symbol;Acc:MGI:2141989]
ENSMUSG00000053835	H2-T24	179.741	85.4208	2.77536	0.000101849	Up	histocompatibility 2, T region locus 24 [Source:MGI Symbol;Acc:MGI:95958]
ENSMUSG00000053846	Lipg	1178.07	5172.99	4.77571	9.61765e-09	Up	lipase, endothelial [Source:MGI Symbol;Acc:MGI:1341803]
ENSMUSG00000053897	Slc39a8	351.347	149.984	3.40749	5.61842e-09	Up	solute carrier family 39 (metal ion transporter), member 8 [Source:MGI Symbol;Acc:MGI:1914797]
ENSMUSG00000053931	Cnn3	420.802	861.813	2.50864	1.39235e-13	Up	calponin 3, acidic [Source:MGI Symbol;Acc:MGI:1919244]
ENSMUSG00000054072	Iigp1	67.0693	235.393	34.5152	2.18011e-132	Up	interferon inducible GTPase 1 [Source:MGI Symbol;Acc:MGI:1926259]
ENSMUSG00000054169	Ceacam10	161.345	61.1825	10.1877	1.53771e-06	Up	carcinoembryonic antigen-related cell adhesion molecule 10 [Source:MGI Symbol;Acc:MGI:1347248]
ENSMUSG00000054203	Ifi205	17.8235	6.03688	25.4869	2.64116e-19	Up	interferon activated gene 205 [Source:MGI Symbol;Acc:MGI:101847]
ENSMUSG00000054204	Fam150b	111.213	43.5551	12.7117	4.60242e-05	Up	family with sequence similarity 150, member B [Source:MGI Symbol;Acc:MGI:3697448]
ENSMUSG00000054258	Gm5082	588.714	3856.11	Inf	0.00282389	Up	predicted gene 5082 [Source:MGI Symbol;Acc:MGI:3644232]
ENSMUSG00000054277	Arfgap3	1.31797	8.37935	2.23416	5.94308e-10	Up	ADP-ribosylation factor GTPase activating protein 3 [Source:MGI Symbol;Acc:MGI:1913501]
ENSMUSG00000054321	Taf4b	339.511	1661.31	2.69359	1.19169e-10	Up	TAF4B RNA polymerase II, TATA box binding protein (TBP)-associated factor [Source:MGI Symbol;Acc:MGI:2152345]
ENSMUSG00000054364	Rhob	60821.1	22944.8	3.10672	2.81029e-19	Up	ras homolog gene family, member B [Source:MGI Symbol;Acc:MGI:107949]
ENSMUSG00000054404	Slfn5	93.526	207.349	2.70456	9.42852e-16	Up	schlafen 5 [Source:MGI Symbol;Acc:MGI:1329004]
ENSMUSG00000054520	Sh3bp2	35.0165	76.6912	2.67436	5.71945e-08	Up	SH3-domain binding protein 2 [Source:MGI Symbol;Acc:MGI:1346349]
ENSMUSG00000054582	Pabpc1l	167.168	588.252	7.57103	0.0261953	Up	poly(A) binding protein, cytoplasmic 1-like [Source:MGI Symbol;Acc:MGI:1922908]
ENSMUSG00000054676	1600014C10Rik	58.913	7.59906	3.6343	5.74448e-22	Up	RIKEN cDNA 1600014C10 gene [Source:MGI Symbol;Acc:MGI:1919494]
ENSMUSG00000054717	Hmgb2	346.946	762.145	3.51996	0.00764466	Up	high mobility group box 2 [Source:MGI Symbol;Acc:MGI:96157]
ENSMUSG00000054855	Rnd1	555.176	229.021	9.16475	1.59595e-56	Up	Rho family GTPase 1 [Source:MGI Symbol;Acc:MGI:2444878]
ENSMUSG00000054885	4930578G10Rik	23.7733	59.7553	5.63367	1.46335e-08	Up	RIKEN cDNA 4930578G10 gene [Source:MGI Symbol;Acc:MGI:1923202]
ENSMUSG00000054905	Stfa3	393.937	982.865	19.8005	0.00138767	Up	stefin A3 [Source:MGI Symbol;Acc:MGI:106196]
ENSMUSG00000055102	Zfp819	28.7494	100.465	9.08897	0.00240519	Up	zinc finger protein 819 [Source:MGI Symbol;Acc:MGI:1921650]
ENSMUSG00000055148	Klf2	1024.12	2203.16	2.38079	0.00284741	Up	Kruppel-like factor 2 (lung) [Source:MGI Symbol;Acc:MGI:1342772]
ENSMUSG00000055170	Ifng	3.57668	0	91.237	6.27929e-39	Up	interferon gamma [Source:MGI Symbol;Acc:MGI:107656]
ENSMUSG00000055172	C1ra	126.8	327.244	3.57761	5.02922e-23	Up	complement component 1, r subcomponent A [Source:MGI Symbol;Acc:MGI:1355313]
ENSMUSG00000055447	Cd47	49.4951	12.0669	2.16868	4.97682e-07	Up	CD47 antigen (Rh-related antigen, integrin-associated signal transducer) [Source:MGI Symbol;Acc:MGI:96617]
ENSMUSG00000055491	Pprc1	17.5665	3.97436	2.46091	6.79134e-11	Up	peroxisome proliferative activated receptor, gamma, coactivator-related 1 [Source:MGI Symbol;Acc:MGI:2385096]
ENSMUSG00000055541	Lair1	5759.99	2651.19	4.5584	3.67934e-06	Up	leukocyte-associated Ig-like receptor 1 [Source:MGI Symbol;Acc:MGI:105492]
ENSMUSG00000055546	Timd4	104.866	1413.34	2.80615	1.07718e-06	Up	T cell immunoglobulin and mucin domain containing 4 [Source:MGI Symbol;Acc:MGI:2445125]
ENSMUSG00000055602	Tcp10b	1532.06	3198.97	11.745	1.10783e-13	Up	t-complex protein 10b [Source:MGI Symbol;Acc:MGI:98542]
ENSMUSG00000055805	Fmnl1	1052.71	6104.81	2.92844	0.0053173	Up	formin-like 1 [Source:MGI Symbol;Acc:MGI:1888994]
ENSMUSG00000055835	Zfp1	9449.12	2148.52	2.24297	2.50042e-07	Up	zinc finger protein 1 [Source:MGI Symbol;Acc:MGI:99154]
ENSMUSG00000055994	Nod2	660.727	1822.67	10.5939	5.22657e-57	Up	nucleotide-binding oligomerization domain containing 2 [Source:MGI Symbol;Acc:MGI:2429397]
ENSMUSG00000056025	Clca3a1	686.205	5416.76	7.84788	0.000510262	Up	chloride channel accessory 3A1 [Source:MGI Symbol;Acc:MGI:1316732]
ENSMUSG00000056054	S100a8	12.7134	48.3034	41.2781	5.16505e-07	Up	S100 calcium binding protein A8 (calgranulin A) [Source:MGI Symbol;Acc:MGI:88244]
ENSMUSG00000056071	S100a9	238.459	113.175	39.3599	0.000141371	Up	S100 calcium binding protein A9 (calgranulin B) [Source:MGI Symbol;Acc:MGI:1338947]
ENSMUSG00000056116	H2-T22	1157.71	2486.56	3.54125	7.2005e-22	Up	histocompatibility 2, T region locus 22 [Source:MGI Symbol;Acc:MGI:95956]
ENSMUSG00000056133	Gm9992	32.8449	15.5707	5.47596	0.0189946	Up	predicted gene 9992 [Source:MGI Symbol;Acc:MGI:3712668]
ENSMUSG00000056201	Cfl1	1714.37	470.455	2.00115	8.43766e-05	Up	cofilin 1, non-muscle [Source:MGI Symbol;Acc:MGI:101757]
ENSMUSG00000056209	Npm3	224.895	96.2741	2.71434	2.73224e-05	Up	nucleoplasmin 3 [Source:MGI Symbol;Acc:MGI:894653]
ENSMUSG00000056271	Lman1l	561.693	1245.32	3.62028	0.0302894	Up	lectin, mannose-binding 1 like [Source:MGI Symbol;Acc:MGI:2667537]
ENSMUSG00000056413	Adap1	386.315	188.046	2.81496	0.000634429	Up	ArfGAP with dual PH domains 1 [Source:MGI Symbol;Acc:MGI:2442201]
ENSMUSG00000056494	Cngb3	113.076	632.849	17.4736	9.83224e-07	Up	cyclic nucleotide gated channel beta 3 [Source:MGI Symbol;Acc:MGI:1353562]
ENSMUSG00000056501	Cebpb	737.904	1570.83	8.02936	2.27856e-14	Up	CCAAT/enhancer binding protein (C/EBP), beta [Source:MGI Symbol;Acc:MGI:88373]
ENSMUSG00000056529	Ptafr	92.9722	326.538	11.5984	5.80299e-10	Up	platelet-activating factor receptor [Source:MGI Symbol;Acc:MGI:106066]
ENSMUSG00000056612	Ppp1r14b	1107.42	2372.47	2.02622	2.30346e-05	Up	protein phosphatase 1, regulatory (inhibitor) subunit 14B [Source:MGI Symbol;Acc:MGI:107682]
ENSMUSG00000056632	Dsg3	1069.08	3129.59	2.77701	0.000641482	Up	desmoglein 3 [Source:MGI Symbol;Acc:MGI:99499]
ENSMUSG00000056737	Capg	215.112	99.8255	2.82629	1.18318e-05	Up	capping protein (actin filament), gelsolin-like [Source:MGI Symbol;Acc:MGI:1098259]
ENSMUSG00000056749	Nfil3	311.166	3209.65	10.8287	2.20974e-40	Up	nuclear factor, interleukin 3, regulated [Source:MGI Symbol;Acc:MGI:109495]
ENSMUSG00000057113	Npm1	787.516	1608	2.26431	0.000588297	Up	nucleophosmin 1 [Source:MGI Symbol;Acc:MGI:106184]
ENSMUSG00000057137	Tmem140	195.135	82.6079	2.38938	6.40658e-12	Up	transmembrane protein 140 [Source:MGI Symbol;Acc:MGI:1915737]
ENSMUSG00000057143	Trim12c	31.8277	118.985	2.52939	6.37936e-13	Up	tripartite motif-containing 12C [Source:MGI Symbol;Acc:MGI:4821183]
ENSMUSG00000057191	AB124611	684.339	2753.55	3.385	3.89632e-06	Up	cDNA sequence AB124611 [Source:MGI Symbol;Acc:MGI:3043001]
ENSMUSG00000057262	Gm10020	1723.89	418.311	2.40914	0.0264312	Up	predicted pseudogene 10020 [Source:MGI Symbol;Acc:MGI:3642192]
ENSMUSG00000057346	Apol9a	112.387	1994.35	6.64198	4.09378e-19	Up	apolipoprotein L 9a [Source:MGI Symbol;Acc:MGI:3606001]
ENSMUSG00000057367	Birc2	222.487	566.275	3.40586	3.09028e-21	Up	baculoviral IAP repeat-containing 2 [Source:MGI Symbol;Acc:MGI:1197009]
ENSMUSG00000057465	Saa2	239.401	570.032	473.359	1.08265e-133	Up	serum amyloid A 2 [Source:MGI Symbol;Acc:MGI:98222]
ENSMUSG00000057554	Lgals8	153.058	328.013	2.30996	3.88842e-11	Up	lectin, galactose binding, soluble 8 [Source:MGI Symbol;Acc:MGI:1928481]
ENSMUSG00000057561	Eif1a	144.954	37.2172	2.86398	3.79057e-16	Up	eukaryotic translation initiation factor 1A [Source:MGI Symbol;Acc:MGI:95298]
ENSMUSG00000057596	Trim30d	2207.08	724.53	6.95627	2.97677e-45	Up	tripartite motif-containing 30D [Source:MGI Symbol;Acc:MGI:3035181]
ENSMUSG00000057666	Gapdh	155.864	56.2579	2.19386	0.00156739	Up	glyceraldehyde-3-phosphate dehydrogenase [Source:MGI Symbol;Acc:MGI:95640]
ENSMUSG00000057729	Prtn3	48.949	3.20632	42.2126	0.00279176	Up	proteinase 3 [Source:MGI Symbol;Acc:MGI:893580]
ENSMUSG00000057789	Bak1	70.9628	19.7827	3.57839	1.71091e-20	Up	BCL2-antagonist/killer 1 [Source:MGI Symbol;Acc:MGI:1097161]
ENSMUSG00000058099	Nfam1	391.239	190.557	2.15968	0.00608443	Up	Nfat activating molecule with ITAM motif 1 [Source:MGI Symbol;Acc:MGI:1921289]
ENSMUSG00000058126	Tpm3-rs7	274.046	134.22	3.32628	0.00228456	Up	tropomyosin 3, related sequence 7 [Source:MGI Symbol;Acc:MGI:99705]
ENSMUSG00000058152	Chsy3	456.934	112.025	2.39986	7.56593e-05	Up	chondroitin sulfate synthase 3 [Source:MGI Symbol;Acc:MGI:1926173]
ENSMUSG00000058163	Gm5431	31.0925	419.724	5.58486	3.63348e-17	Up	predicted gene 5431 [Source:MGI Symbol;Acc:MGI:3645205]
ENSMUSG00000058207	Serpina3k	1700.25	12340.3	30.1806	2.1964e-28	Up	serine (or cysteine) peptidase inhibitor, clade A, member 3K [Source:MGI Symbol;Acc:MGI:98377]
ENSMUSG00000058354	Krt6a	135.244	618.279	2.13978	0.0079944	Up	keratin 6A [Source:MGI Symbol;Acc:MGI:1100845]
ENSMUSG00000058385	Hist1h2bg	11.8114	468.974	3.02164	0.00470868	Up	histone cluster 1, H2bg [Source:MGI Symbol;Acc:MGI:2448386]
ENSMUSG00000058427	Cxcl2	686.328	276.183	333.519	4.13213e-05	Up	chemokine (C-X-C motif) ligand 2 [Source:MGI Symbol;Acc:MGI:1340094]
ENSMUSG00000058435	Btnl4	215.383	65.4366	Inf	0.00922943	Up	butyrophilin-like 4 [Source:MGI Symbol;Acc:MGI:1932036]
ENSMUSG00000058624	Gda	119.328	53.2432	5.40499	1.23813e-25	Up	guanine deaminase [Source:MGI Symbol;Acc:MGI:95678]
ENSMUSG00000058709	Egln2	187.22	85.766	2.05759	0.00609227	Up	egl-9 family hypoxia-inducible factor 2 [Source:MGI Symbol;Acc:MGI:1932287]
ENSMUSG00000058715	Fcer1g	2524.51	6789.47	6.62851	3.78195e-05	Up	Fc receptor, IgE, high affinity I, gamma polypeptide [Source:MGI Symbol;Acc:MGI:95496]
ENSMUSG00000058740	Kcnt1	3073.5	599.367	27.7968	7.37114e-14	Up	potassium channel, subfamily T, member 1 [Source:MGI Symbol;Acc:MGI:1924627]
ENSMUSG00000058755	Osm	44.7467	17.9861	14.3593	0.00875612	Up	oncostatin M [Source:MGI Symbol;Acc:MGI:104749]
ENSMUSG00000058773	Hist1h1b	377.598	3744.83	6.5338	1.03082e-06	Up	histone cluster 1, H1b [Source:MGI Symbol;Acc:MGI:1861461]
ENSMUSG00000058794	Nfe2	816.856	2414.98	7.09415	0.00266151	Up	nuclear factor, erythroid derived 2 [Source:MGI Symbol;Acc:MGI:97308]
ENSMUSG00000058818	Pirb	24.0061	9.13774	6.7988	8.01581e-46	Up	paired Ig-like receptor B [Source:MGI Symbol;Acc:MGI:894311]
ENSMUSG00000058927	Gm10053	1080.84	500.84	2.52082	5.88792e-05	Up	predicted gene 10053 [Source:MGI Symbol;Acc:MGI:3704493]
ENSMUSG00000059040	Eno1b	211.4	69.0545	2.51409	5.11058e-05	Up	enolase 1B, retrotransposed [Source:MGI Symbol;Acc:MGI:3648653]
ENSMUSG00000059089	Fcgr4	56.5184	11.5361	29.9239	1.3678e-10	Up	Fc receptor, IgG, low affinity IV [Source:MGI Symbol;Acc:MGI:2179523]
ENSMUSG00000059108	Ifitm6	406.789	68.3429	22.316	5.71357e-09	Up	interferon induced transmembrane protein 6 [Source:MGI Symbol;Acc:MGI:2686976]
ENSMUSG00000059173	Pde1a	45.4527	18.6688	2.01745	9.8705e-05	Up	phosphodiesterase 1A, calmodulin-dependent [Source:MGI Symbol;Acc:MGI:1201792]
ENSMUSG00000059201	Lep	1274.8	8540.95	3.05871	0.0210093	Up	leptin [Source:MGI Symbol;Acc:MGI:104663]
ENSMUSG00000059326	Csf2ra	188.642	45.0123	2.56698	1.92683e-08	Up	colony stimulating factor 2 receptor, alpha, low-affinity (granulocyte-macrophage) [Source:MGI Symbol;Acc:MGI:1339754]
ENSMUSG00000059456	Ptk2b	103.226	12.5445	2.07343	5.77097e-06	Up	PTK2 protein tyrosine kinase 2 beta [Source:MGI Symbol;Acc:MGI:104908]
ENSMUSG00000059498	Fcgr3	450.806	1289.58	5.49399	0.00053503	Up	Fc receptor, IgG, low affinity III [Source:MGI Symbol;Acc:MGI:95500]
ENSMUSG00000059606	Rnase2b	808.521	363.051	9.30653	0.0164227	Up	ribonuclease, RNase A family, 2B (liver, eosinophil-derived neurotoxin) [Source:MGI Symbol;Acc:MGI:1858598]
ENSMUSG00000059657	Stfa2l1	62.7963	4.25999	12.9228	0.000990324	Up	stefin A2 like 1 [Source:MGI Symbol;Acc:MGI:3524944]
ENSMUSG00000059714	Flot1	28.3508	1.55999	2.29198	1.14012e-10	Up	flotillin 1 [Source:MGI Symbol;Acc:MGI:1100500]
ENSMUSG00000059796	Eif4a1	63.9394	30.9409	2.6072	4.68125e-13	Up	eukaryotic translation initiation factor 4A1 [Source:MGI Symbol;Acc:MGI:95303]
ENSMUSG00000059866	Tnip2	11.3189	1.22476	2.13195	3.77993e-08	Up	TNFAIP3 interacting protein 2 [Source:MGI Symbol;Acc:MGI:2386643]
ENSMUSG00000060063	Alox5ap	8.99802	2.41218	3.42374	0.000601204	Up	arachidonate 5-lipoxygenase activating protein [Source:MGI Symbol;Acc:MGI:107505]
ENSMUSG00000060093	Hist1h4a	727.231	1554.05	4.11736	0.00154968	Up	histone cluster 1, H4a [Source:MGI Symbol;Acc:MGI:2448419]
ENSMUSG00000060131	Atp8b4	10.766	0.300066	3.20527	6.76362e-17	Up	ATPase, class I, type 8B, member 4 [Source:MGI Symbol;Acc:MGI:1859664]
ENSMUSG00000060183		962.076	2050.33	456.798	7.49829e-06	Up
ENSMUSG00000060187	Lrrc10	12.9608	40.7087	5.39748	3.33468e-05	Up	leucine rich repeat containing 10 [Source:MGI Symbol;Acc:MGI:2448063]
ENSMUSG00000060188	Cxcl17	1353.4	7197.5	2.85549	1.52946e-14	Up	chemokine (C-X-C motif) ligand 17 [Source:MGI Symbol;Acc:MGI:2387642]
ENSMUSG00000060216	Arrb2	291.667	85.106	2.51402	6.89045e-05	Up	arrestin, beta 2 [Source:MGI Symbol;Acc:MGI:99474]
ENSMUSG00000060470	Adgrg3	256.723	734.841	3.8728	1.09701e-13	Up	adhesion G protein-coupled receptor G3 [Source:MGI Symbol;Acc:MGI:1859670]
ENSMUSG00000060477	Irak2	11047.2	4739.88	4.10008	8.6168e-05	Up	interleukin-1 receptor-associated kinase 2 [Source:MGI Symbol;Acc:MGI:2429603]
ENSMUSG00000060519	Tor3a	234.519	106.765	2.20008	4.39288e-10	Up	torsin family 3, member A [Source:MGI Symbol;Acc:MGI:1353652]
ENSMUSG00000060550	H2-Q7	2911.68	6533.26	2.49157	4.12503e-05	Up	histocompatibility 2, Q region locus 7 [Source:MGI Symbol;Acc:MGI:95936]
ENSMUSG00000060591	Ifitm2	219.462	2027.71	4.12156	4.20977e-28	Up	interferon induced transmembrane protein 2 [Source:MGI Symbol;Acc:MGI:1933382]
ENSMUSG00000060639	Hist1h4i	823.294	9130.98	2.53197	0.00343309	Up	histone cluster 1, H4i [Source:MGI Symbol;Acc:MGI:2448432]
ENSMUSG00000060703	Cd302	512.096	137.999	4.38178	6.08839e-13	Up	CD302 antigen [Source:MGI Symbol;Acc:MGI:1913455]
ENSMUSG00000060733	Ipmk	1657.55	373.16	2.56765	5.86375e-10	Up	inositol polyphosphate multikinase [Source:MGI Symbol;Acc:MGI:1916968]
ENSMUSG00000060791	Gmfg	25.5646	7.45406	2.9189	0.031442	Up	glia maturation factor, gamma [Source:MGI Symbol;Acc:MGI:1927135]
ENSMUSG00000060802	B2m	227.282	75.2276	3.7712	6.19865e-26	Up	beta-2 microglobulin [Source:MGI Symbol;Acc:MGI:88127]
ENSMUSG00000060860	Ube2s	201.943	420.185	2.16304	0.0014944	Up	ubiquitin-conjugating enzyme E2S [Source:MGI Symbol;Acc:MGI:1925141]
ENSMUSG00000060950	Trmt61a	16.9951	736.063	2.02095	3.49911e-05	Up	tRNA methyltransferase 61A [Source:MGI Symbol;Acc:MGI:2443487]
ENSMUSG00000061024	Rrs1	46.3703	150.089	2.99505	4.51746e-15	Up	RRS1 ribosome biogenesis regulator homolog (S. cerevisiae) [Source:MGI Symbol;Acc:MGI:1929721]
ENSMUSG00000061039	Olfr920	42.4882	4451.31	3.28539	0.00772699	Up	olfactory receptor 920 [Source:MGI Symbol;Acc:MGI:3030754]
ENSMUSG00000061100	Retnla	958.796	2095	12.6384	1.97937e-14	Up	resistin like alpha [Source:MGI Symbol;Acc:MGI:1888504]
ENSMUSG00000061207	Stk19	197.49	749.192	2.48517	0.000220185	Up	serine/threonine kinase 19 [Source:MGI Symbol;Acc:MGI:1860085]
ENSMUSG00000061232	H2-K1	1528.64	710.765	2.46319	1.90448e-13	Up	histocompatibility 2, K1, K region [Source:MGI Symbol;Acc:MGI:95904]
ENSMUSG00000061458	Nol10	124.547	58.635	3.13934	1.26208e-15	Up	nucleolar protein 10 [Source:MGI Symbol;Acc:MGI:2684913]
ENSMUSG00000061540	Orm2	64.2694	128.895	118.865	0.000110294	Up	orosomucoid 2 [Source:MGI Symbol;Acc:MGI:97444]
ENSMUSG00000061615	Hist1h2ab	393.682	934.72	5.34397	5.20384e-05	Up	histone cluster 1, H2ab [Source:MGI Symbol;Acc:MGI:2448306]
ENSMUSG00000061742	Slc22a12	34.4424	13666	6.85065	0.0130323	Up	solute carrier family 22 (organic anion/cation transporter), member 12 [Source:MGI Symbol;Acc:MGI:1195269]
ENSMUSG00000061878	Sphk1	988.139	2625.22	16.742	7.68367e-57	Up	sphingosine kinase 1 [Source:MGI Symbol;Acc:MGI:1316649]
ENSMUSG00000061981	Flot2	388.316	141.829	2.2161	1.08039e-09	Up	flotillin 2 [Source:MGI Symbol;Acc:MGI:103309]
ENSMUSG00000061991	Hist1h2af	167.073	58.2778	5.26246	0.00668404	Up	histone cluster 1, H2af [Source:MGI Symbol;Acc:MGI:2448309]
ENSMUSG00000062007	Hsh2d	1712.89	3779.45	3.23533	1.28818e-05	Up	hematopoietic SH2 domain containing [Source:MGI Symbol;Acc:MGI:2676364]
ENSMUSG00000062070	Pgk1	508.9	142.264	3.04164	1.12459e-11	Up	phosphoglycerate kinase 1 [Source:MGI Symbol;Acc:MGI:97555]
ENSMUSG00000062148	Ear6	92.8867	739.028	6.24539	0.0043555	Up	eosinophil-associated, ribonuclease A family, member 6 [Source:MGI Symbol;Acc:MGI:1890463]
ENSMUSG00000062248	Cks2	13.2827	1.03236	3.2776	0.0182907	Up	CDC28 protein kinase regulatory subunit 2 [Source:MGI Symbol;Acc:MGI:1913447]
ENSMUSG00000062380	Tubb3	10.9959	1.83715	4.8172	7.58822e-10	Up	tubulin, beta 3 class III [Source:MGI Symbol;Acc:MGI:107813]
ENSMUSG00000062480	Acat3	428.544	1607.32	23.1537	2.57877e-31	Up	acetyl-Coenzyme A acetyltransferase 3 [Source:MGI Symbol;Acc:MGI:109182]
ENSMUSG00000062488	Ifit3b	97.706	47.2363	13.5915	6.80606e-77	Up	interferon-induced protein with tetratricopeptide repeats 3B [Source:MGI Symbol;Acc:MGI:3698419]
ENSMUSG00000062593	Lilrb4a	755.298	6201.85	7.62029	9.67096e-05	Up	leukocyte immunoglobulin-like receptor, subfamily B, member 4A [Source:MGI Symbol;Acc:MGI:102701]
ENSMUSG00000062727	Hist1h2bk	344.406	123.903	5.21148	3.04689e-06	Up	histone cluster 1, H2bk [Source:MGI Symbol;Acc:MGI:2448399]
ENSMUSG00000063021	Hist1h2ak	283.827	67.5137	3.65206	0.000317022	Up	histone cluster 1, H2ak [Source:MGI Symbol;Acc:MGI:2448297]
ENSMUSG00000063229	Ldha	240.144	708.568	2.43417	1.7662e-08	Up	lactate dehydrogenase A [Source:MGI Symbol;Acc:MGI:96759]
ENSMUSG00000063234	Gpr84	15.5366	5.79707	124.743	5.08354e-90	Up	G protein-coupled receptor 84 [Source:MGI Symbol;Acc:MGI:1934129]
ENSMUSG00000063268	Parp10	5.14684	16.6734	5.88196	4.51191e-41	Up	poly (ADP-ribose) polymerase family, member 10 [Source:MGI Symbol;Acc:MGI:3712326]
ENSMUSG00000063316	Rpl27	100.802	41.1552	3.01217	2.05014e-06	Up	ribosomal protein L27 [Source:MGI Symbol;Acc:MGI:98036]
ENSMUSG00000063406	Tmed5	44.1551	18.9443	3.37163	4.31611e-05	Up	transmembrane emp24 protein transport domain containing 5 [Source:MGI Symbol;Acc:MGI:1921586]
ENSMUSG00000063524	Eno1	26.9166	5.4986	2.29188	0.000490922	Up	enolase 1, alpha non-neuron [Source:MGI Symbol;Acc:MGI:95393]
ENSMUSG00000063543	Gm5616	109.835	41.2213	2.26878	6.56275e-05	Up	predicted gene 5616 [Source:MGI Symbol;Acc:MGI:3646416]
ENSMUSG00000063689	Hist2h2ab	66.0355	287.624	3.12731	0.000416356	Up	histone cluster 2, H2ab [Source:MGI Symbol;Acc:MGI:2448314]
ENSMUSG00000063889	Crem	144.503	301.61	5.18281	1.26849e-31	Up	cAMP responsive element modulator [Source:MGI Symbol;Acc:MGI:88495]
ENSMUSG00000063975	Slco1a5	2637.84	6108.25	3.83523	4.40108e-13	Up	solute carrier organic anion transporter family, member 1a5 [Source:MGI Symbol;Acc:MGI:1351865]
ENSMUSG00000064030	Pym1	936.819	1886.12	2.08431	0.000124547	Up	PYM homolog 1, exon junction complex associated factor [Source:MGI Symbol;Acc:MGI:1925678]
ENSMUSG00000064120	Mocs1	601.301	1443.23	2.8424	2.91417e-15	Up	molybdenum cofactor synthesis 1 [Source:MGI Symbol;Acc:MGI:1928904]
ENSMUSG00000064158	Izumo1	9216.96	3038.38	3.88902	0.0115541	Up	izumo sperm-egg fusion 1 [Source:MGI Symbol;Acc:MGI:1920706]
ENSMUSG00000064168	Hist1h2bh	1218.03	379.48	5.59937	4.82075e-05	Up	histone cluster 1, H2bh [Source:MGI Symbol;Acc:MGI:2448387]
ENSMUSG00000064246	Chil1	1331.37	663.301	2.60028	0.00160213	Up	chitinase-like 1 [Source:MGI Symbol;Acc:MGI:1340899]
ENSMUSG00000064264	Zfp428	6492.18	649.63	2.37746	0.00289821	Up	zinc finger protein 428 [Source:MGI Symbol;Acc:MGI:1916463]
ENSMUSG00000064288	Hist1h4k	146.922	58.6749	4.28779	0.000772241	Up	histone cluster 1, H4k [Source:MGI Symbol;Acc:MGI:2448439]
ENSMUSG00000064289	Tank	2574.21	924.739	2.61158	2.8808e-13	Up	TRAF family member-associated Nf-kappa B activator [Source:MGI Symbol;Acc:MGI:107676]
ENSMUSG00000066108	Muc5b	1829.42	371.696	3.49537	1.42466e-09	Up	mucin 5, subtype B, tracheobronchial [Source:MGI Symbol;Acc:MGI:1921430]
ENSMUSG00000066150	Slc31a1	170.71	61.8668	2.1155	4.35552e-08	Up	solute carrier family 31, member 1 [Source:MGI Symbol;Acc:MGI:1333843]
ENSMUSG00000066152	Slc31a2	286.37	1021.03	2.85072	6.82509e-12	Up	solute carrier family 31, member 2 [Source:MGI Symbol;Acc:MGI:1333844]
ENSMUSG00000066258	Trim12a	524.379	1488.25	2.71018	1.3276e-13	Up	tripartite motif-containing 12A [Source:MGI Symbol;Acc:MGI:1923931]
ENSMUSG00000066361	Serpina3c	1131.48	2963.14	7.75075	8.39497e-47	Up	serine (or cysteine) peptidase inhibitor, clade A, member 3C [Source:MGI Symbol;Acc:MGI:102848]
ENSMUSG00000066363	Serpina3f	352.358	1002.31	107.293	1.93789e-182	Up	serine (or cysteine) peptidase inhibitor, clade A, member 3F [Source:MGI Symbol;Acc:MGI:2182838]
ENSMUSG00000066487	Gm5786	3073.78	1484.67	2.38126	0.000224379	Up	predicted pseudogene 5786 [Source:MGI Symbol;Acc:MGI:3645003]
ENSMUSG00000066632	Pgk1-rs7	52.2823	25.082	3.62731	7.11395e-05	Up	phosphoglycerate kinase-1, related sequence-7 [Source:MGI Symbol;Acc:MGI:97562]
ENSMUSG00000066682	Pilrb2	501.386	5116.67	5.08227	8.35055e-19	Up	paired immunoglobin-like type 2 receptor beta 2 [Source:MGI Symbol;Acc:MGI:2450535]
ENSMUSG00000066684	Pilrb1	1031.17	2100.16	7.39805	6.48621e-19	Up	paired immunoglobin-like type 2 receptor beta 1 [Source:MGI Symbol;Acc:MGI:2450532]
ENSMUSG00000066687	Zbtb16	2271.42	5952.99	4.68518	1.04514e-31	Up	zinc finger and BTB domain containing 16 [Source:MGI Symbol;Acc:MGI:103222]
ENSMUSG00000066800	Rnasel	6.12637	38.2787	2.03446	7.68548e-08	Up	ribonuclease L (2', 5'-oligoisoadenylate synthetase-dependent) [Source:MGI Symbol;Acc:MGI:1098272]
ENSMUSG00000066861	Oas1g	87.3793	20.3961	8.95503	1.20914e-25	Up	2'-5' oligoadenylate synthetase 1G [Source:MGI Symbol;Acc:MGI:97429]
ENSMUSG00000067206	Lrrc66	59.5202	13.1095	9.17676	0.0326131	Up	leucine rich repeat containing 66 [Source:MGI Symbol;Acc:MGI:2387634]
ENSMUSG00000067212	H2-T23	495.065	206.784	4.92223	1.99198e-35	Up	histocompatibility 2, T region locus 23 [Source:MGI Symbol;Acc:MGI:95957]
ENSMUSG00000067297	Ifit1bl2	20.3595	7.76697	3.87034	2.65457e-05	Up	interferon induced protein with tetratricopeptide repeats 1B like 2 [Source:MGI Symbol;Acc:MGI:2148249]
ENSMUSG00000067455	Hist1h4j	249.877	116.093	2.93861	0.00722229	Up	histone cluster 1, H4j [Source:MGI Symbol;Acc:MGI:2448436]
ENSMUSG00000067608	Pcna-ps2	79.2863	1305.07	2.33689	9.26256e-05	Up	proliferating cell nuclear antigen pseudogene 2 [Source:MGI Symbol;Acc:MGI:97505]
ENSMUSG00000067614	Krt86	109.156	54.5359	10.9559	0.0175617	Up	keratin 86 [Source:MGI Symbol;Acc:MGI:109362]
ENSMUSG00000067642	Adgrf3	507.577	2777.06	3.97833	0.0233256	Up	adhesion G protein-coupled receptor F3 [Source:MGI Symbol;Acc:MGI:2685887]
ENSMUSG00000067780	Pi15	861.301	6691.46	5.78894	1.51399e-12	Up	peptidase inhibitor 15 [Source:MGI Symbol;Acc:MGI:1934659]
ENSMUSG00000067995	Gtf2f2	556.864	232.808	2.21496	6.14827e-05	Up	general transcription factor IIF, polypeptide 2 [Source:MGI Symbol;Acc:MGI:1915955]
ENSMUSG00000068099	1500009C09Rik	31.5832	13.7703	Inf	2.60911e-05	Up	RIKEN cDNA 1500009C09 gene [Source:MGI Symbol;Acc:MGI:1923755]
ENSMUSG00000068101	Cenpm	20.3498	3.73236	6.81906	7.13196e-07	Up	centromere protein M [Source:MGI Symbol;Acc:MGI:1913820]
ENSMUSG00000068129	Cst7	41.5075	94.47	7.52484	0.0272119	Up	cystatin F (leukocystatin) [Source:MGI Symbol;Acc:MGI:1298217]
ENSMUSG00000068227	Il2rb	122.124	60.6165	2.41824	6.97105e-08	Up	interleukin 2 receptor, beta chain [Source:MGI Symbol;Acc:MGI:96550]
ENSMUSG00000068245	Phf11d	0.317128	33.2821	7.53591	1.54462e-48	Up	PHD finger protein 11D [Source:MGI Symbol;Acc:MGI:1277133]
ENSMUSG00000068246	Apol9b	121.416	42.5481	5.63423	1.58047e-09	Up	apolipoprotein L 9b [Source:MGI Symbol;Acc:MGI:1919148]
ENSMUSG00000068417	Pnp2	5133.21	1768.32	5.27109	0.000714532	Up	purine-nucleoside phosphorylase 2 [Source:MGI Symbol;Acc:MGI:3712328]
ENSMUSG00000068587	Mgam	410.486	993.304	3.96366	1.64337e-07	Up	maltase-glucoamylase [Source:MGI Symbol;Acc:MGI:1203495]
ENSMUSG00000068606	Gm4841	220.963	13.7201	132.024	2.08958e-140	Up	predicted gene 4841 [Source:MGI Symbol;Acc:MGI:3643814]
ENSMUSG00000068735	Trp53i11	34.4492	11.9454	5.55096	4.86901e-37	Up	transformation related protein 53 inducible protein 11 [Source:MGI Symbol;Acc:MGI:2670995]
ENSMUSG00000068749	Psma5	666.424	2388.56	2.4755	2.32842e-05	Up	proteasome (prosome, macropain) subunit, alpha type 5 [Source:MGI Symbol;Acc:MGI:1347009]
ENSMUSG00000068758	Il3ra	275.869	3379.34	3.12253	9.97522e-10	Up	interleukin 3 receptor, alpha chain [Source:MGI Symbol;Acc:MGI:96553]
ENSMUSG00000068855	Hist2h2ac	3.61066	37.3785	2.25188	7.37496e-06	Up	histone cluster 2, H2ac [Source:MGI Symbol;Acc:MGI:2448316]
ENSMUSG00000068893	Sprr2a2	15.6046	35.6908	7.22648	0.0282804	Up	small proline-rich protein 2A2 [Source:MGI Symbol;Acc:MGI:3845026]
ENSMUSG00000069045	Ddx3y	386.509	70.3904	5.83467	2.72092e-06	Up	DEAD (Asp-Glu-Ala-Asp) box polypeptide 3, Y-linked [Source:MGI Symbol;Acc:MGI:1349406]
ENSMUSG00000069049	Eif2s3y	1462.21	669.905	4.02881	0.00413911	Up	eukaryotic translation initiation factor 2, subunit 3, structural gene Y-linked [Source:MGI Symbol;Acc:MGI:1349430]
ENSMUSG00000069265	Hist1h3a	115.91	4602.29	4.44346	0.000878783	Up	histone cluster 1, H3a [Source:MGI Symbol;Acc:MGI:2668828]
ENSMUSG00000069266	Hist1h4b	106.445	2370.6	2.25926	6.42416e-05	Up	histone cluster 1, H4b [Source:MGI Symbol;Acc:MGI:2448420]
ENSMUSG00000069267	Hist1h3b	94.355	33.0143	3.72435	0.000866068	Up	histone cluster 1, H3b [Source:MGI Symbol;Acc:MGI:2448319]
ENSMUSG00000069268	Hist1h2bf	87.6353	547.339	3.13625	6.99647e-05	Up	histone cluster 1, H2bf [Source:MGI Symbol;Acc:MGI:2448383]
ENSMUSG00000069270	Hist1h2ac	97.2154	786.467	3.08254	0.000484568	Up	histone cluster 1, H2ac [Source:MGI Symbol;Acc:MGI:2448287]
ENSMUSG00000069272	Hist1h2ae	3600.82	7226.86	4.21433	2.46156e-07	Up	histone cluster 1, H2ae [Source:MGI Symbol;Acc:MGI:2448290]
ENSMUSG00000069273	Hist1h3e	26.6451	5.28328	3.40791	0.00369957	Up	histone cluster 1, H3e [Source:MGI Symbol;Acc:MGI:2448326]
ENSMUSG00000069274	Hist1h4f	101.062	49.6774	3.99291	0.00131348	Up	histone cluster 1, H4f [Source:MGI Symbol;Acc:MGI:2448425]
ENSMUSG00000069300	Hist1h2bj	68.4532	31.7877	6.68909	0.000601277	Up	histone cluster 1, H2bj [Source:MGI Symbol;Acc:MGI:2448388]
ENSMUSG00000069301	Hist1h2ag	225.971	1459.14	6.83141	0.0182251	Up	histone cluster 1, H2ag [Source:MGI Symbol;Acc:MGI:2448293]
ENSMUSG00000069302	Hist1h2ah	93.0305	466.269	7.3706	0.000167604	Up	histone cluster 1, H2ah [Source:MGI Symbol;Acc:MGI:2448295]
ENSMUSG00000069305	Hist1h4n	1222.16	2558.73	3.53561	7.071e-09	Up	histone cluster 1, H4n [Source:MGI Symbol;Acc:MGI:4843992]
ENSMUSG00000069308	Hist1h2bp	747.779	2573.69	7.21135	0.0126742	Up	histone cluster 1, H2bp [Source:MGI Symbol;Acc:MGI:2448409]
ENSMUSG00000069309	Hist1h2an	1222.08	6546.68	5.01711	0.0132416	Up	histone cluster 1, H2an [Source:MGI Symbol;Acc:MGI:2448300]
ENSMUSG00000069310	Hist1h3c	3234.13	9284.24	7.02811	0.00163214	Up	histone cluster 1, H3c [Source:MGI Symbol;Acc:MGI:2448320]
ENSMUSG00000069662	Marcks	8.01748	0	2.7682	1.49078e-09	Up	myristoylated alanine rich protein kinase C substrate [Source:MGI Symbol;Acc:MGI:96907]
ENSMUSG00000069792	Wfdc17	330.898	24.5905	38.7518	0.0173256	Up	WAP four-disulfide core domain 17 [Source:MGI Symbol;Acc:MGI:3649773]
ENSMUSG00000069793	Slfn9	7129.84	1630.2	5.63059	1.38022e-32	Up	schlafen 9 [Source:MGI Symbol;Acc:MGI:2445121]
ENSMUSG00000069873	4930438A08Rik	1126.85	2612.02	18.5361	0.00410102	Up	RIKEN cDNA 4930438A08 gene [Source:MGI Symbol;Acc:MGI:1921238]
ENSMUSG00000069874	Irgm2	256.655	97.5929	10.1265	1.21026e-17	Up	immunity-related GTPase family M member 2 [Source:MGI Symbol;Acc:MGI:1926262]
ENSMUSG00000069892	9930111J21Rik2	11.636	0.300066	2.15606	1.68044e-09	Up	RIKEN cDNA 9930111J21 gene 2 [Source:MGI Symbol;Acc:MGI:3711310]
ENSMUSG00000069893	9930111J21Rik1	174.513	411.779	2.01	1.39401e-07	Up	RIKEN cDNA 9930111J21 gene 1 [Source:MGI Symbol;Acc:MGI:3041173]
ENSMUSG00000069910	Spdl1	767.216	354.022	3.03804	0.00097619	Up	spindle apparatus coiled-coil protein 1 [Source:MGI Symbol;Acc:MGI:1917635]
ENSMUSG00000070002	Ell	69.3921	201.199	2.09343	1.20701e-07	Up	elongation factor RNA polymerase II [Source:MGI Symbol;Acc:MGI:109377]
ENSMUSG00000070031	Sp140	776.949	228.414	4.66368	1.62099e-28	Up	Sp140 nuclear body protein [Source:MGI Symbol;Acc:MGI:3702467]
ENSMUSG00000070034	Sp110	134.627	41.241	3.67568	1.59757e-21	Up	Sp110 nuclear body protein [Source:MGI Symbol;Acc:MGI:1923364]
ENSMUSG00000070284	Gmppb	173.598	56.1481	2.09213	2.17095e-07	Up	GDP-mannose pyrophosphorylase B [Source:MGI Symbol;Acc:MGI:2660880]
ENSMUSG00000070304	Scn2b	1526.93	451.454	2.11717	0.00858595	Up	sodium channel, voltage-gated, type II, beta [Source:MGI Symbol;Acc:MGI:106921]
ENSMUSG00000070323	Mmp27	6.80145	48.5533	2.38353	0.0182128	Up	matrix metallopeptidase 27 [Source:MGI Symbol;Acc:MGI:3039232]
ENSMUSG00000070327	Rnf213	494.288	1197.1	6.24594	8.59009e-17	Up	ring finger protein 213 [Source:MGI Symbol;Acc:MGI:1289196]
ENSMUSG00000070337	Gpr179	60.2755	17.0576	2.45032	0.00740828	Up	G protein-coupled receptor 179 [Source:MGI Symbol;Acc:MGI:2443409]
ENSMUSG00000070366	Plpp4	159.194	23.5919	14.9448	0.0363539	Up	phospholipid phosphatase 4 [Source:MGI Symbol;Acc:MGI:2685936]
ENSMUSG00000070372	Capza1	100.402	46.9507	2.39294	6.91838e-10	Up	capping protein (actin filament) muscle Z-line, alpha 1 [Source:MGI Symbol;Acc:MGI:106227]
ENSMUSG00000070388	Fbxo39	936.157	426.064	15.5954	8.01572e-05	Up	F-box protein 39 [Source:MGI Symbol;Acc:MGI:3505735]
ENSMUSG00000070424	Art5	192.84	75.0657	3.13155	0.000150979	Up	ADP-ribosyltransferase 5 [Source:MGI Symbol;Acc:MGI:107948]
ENSMUSG00000070427	Il18bp	86.3377	24.3694	13.6082	2.10678e-71	Up	interleukin 18 binding protein [Source:MGI Symbol;Acc:MGI:1333800]
ENSMUSG00000070501	BC094916	169.037	68.5332	3.02125	2.5087e-09	Up	cDNA sequence BC094916 [Source:MGI Symbol;Acc:MGI:3584522]
ENSMUSG00000070524	Fcrlb	1551.21	4013.52	11.8518	3.25926e-06	Up	Fc receptor-like B [Source:MGI Symbol;Acc:MGI:3576487]
ENSMUSG00000070532	Ccdc190	92.9832	241.633	4.82401	0.00263587	Up	coiled-coil domain containing 190 [Source:MGI Symbol;Acc:MGI:1925715]
ENSMUSG00000070730	Rmdn3	801.282	2178.39	2.27956	1.6579e-07	Up	regulator of microtubule dynamics 3 [Source:MGI Symbol;Acc:MGI:1915059]
ENSMUSG00000070803	Cited4	100.316	35.7344	2.01876	0.00258936	Up	Cbp/p300-interacting transactivator, with Glu/Asp-rich carboxy-terminal domain, 4 [Source:MGI Symbol;Acc:MGI:1861694]
ENSMUSG00000070999	Ccin	377.762	188.87	4.65694	0.0335647	Up	calicin [Source:MGI Symbol;Acc:MGI:3045316]
ENSMUSG00000071005	Ccl19	256.327	111.939	4.47408	8.27204e-07	Up	chemokine (C-C motif) ligand 19 [Source:MGI Symbol;Acc:MGI:1346316]
ENSMUSG00000071036	Gm10309	2.26936	19.0375	40.691	7.45734e-17	Up	predicted gene 10309 [Source:MGI Symbol;Acc:MGI:3641941]
ENSMUSG00000071068	Treml2	1519.38	5601.8	4.92871	0.000365086	Up	triggering receptor expressed on myeloid cells-like 2 [Source:MGI Symbol;Acc:MGI:2147038]
ENSMUSG00000071072	Ptges3	803.371	315.428	2.21511	4.80827e-10	Up	prostaglandin E synthase 3 (cytosolic) [Source:MGI Symbol;Acc:MGI:1929282]
ENSMUSG00000071226	Cecr2	221.048	1793.03	2.16287	8.18137e-08	Up	cat eye syndrome chromosome region, candidate 2 [Source:MGI Symbol;Acc:MGI:1923799]
ENSMUSG00000071311	Gpr31b	142.651	907.766	83.6098	1.39749e-09	Up	G protein-coupled receptor 31, D17Leh66b region [Source:MGI Symbol;Acc:MGI:1354372]
ENSMUSG00000071350	Setdb2	18.6361	62.6758	4.01203	5.51172e-23	Up	SET domain, bifurcated 2 [Source:MGI Symbol;Acc:MGI:2685139]
ENSMUSG00000071451	Psmg4	194.407	49.4727	2.37777	4.04816e-07	Up	proteasome (prosome, macropain) assembly chaperone 4 [Source:MGI Symbol;Acc:MGI:1916916]
ENSMUSG00000071478	Hist1h2ad	56.9751	28.104	4.55619	8.50066e-08	Up	histone cluster 1, H2ad [Source:MGI Symbol;Acc:MGI:2448289]
ENSMUSG00000071516	Hist1h2ai	115.934	41.8	3.99267	0.00170482	Up	histone cluster 1, H2ai [Source:MGI Symbol;Acc:MGI:2448457]
ENSMUSG00000071561	BC100530	2126.32	1006.1	3.19931	0.0288142	Up	cDNA sequence BC100530 [Source:MGI Symbol;Acc:MGI:3696883]
ENSMUSG00000071713	Csf2rb	138.742	29.7481	3.98677	5.63414e-14	Up	colony stimulating factor 2 receptor, beta, low-affinity (granulocyte-macrophage) [Source:MGI Symbol;Acc:MGI:1339759]
ENSMUSG00000071714	Csf2rb2	746.766	319.928	2.87814	2.79005e-08	Up	colony stimulating factor 2 receptor, beta 2, low-affinity (granulocyte-macrophage) [Source:MGI Symbol;Acc:MGI:1339760]
ENSMUSG00000071715	Ncf4	96.0474	1947.53	6.33235	3.29556e-07	Up	neutrophil cytosolic factor 4 [Source:MGI Symbol;Acc:MGI:109186]
ENSMUSG00000072082	Ccnf	2368.34	6057.39	2.86179	0.00307841	Up	cyclin F [Source:MGI Symbol;Acc:MGI:102551]
ENSMUSG00000072620	Slfn2	78.3154	23.0759	13.8863	1.2819e-07	Up	schlafen 2 [Source:MGI Symbol;Acc:MGI:1313258]
ENSMUSG00000072945	Ripply1	308.962	146.97	4.28356	0.0432859	Up	ripply1 homolog (zebrafish) [Source:MGI Symbol;Acc:MGI:3614797]
ENSMUSG00000072949	Acot1	352.166	14.6721	3.06564	2.77647e-16	Up	acyl-CoA thioesterase 1 [Source:MGI Symbol;Acc:MGI:1349396]
ENSMUSG00000072980	Oip5	177.43	68.8505	2.4723	0.0144218	Up	Opa interacting protein 5 [Source:MGI Symbol;Acc:MGI:1917895]
ENSMUSG00000073007	Fam46d	343.745	151.905	24.9014	0.0474258	Up	family with sequence similarity 46, member D [Source:MGI Symbol;Acc:MGI:2685223]
ENSMUSG00000073208	Speer4c	168.624	82.5933	9.80817	0.00117735	Up	spermatogenesis associated glutamate (E)-rich protein 4C [Source:MGI Symbol;Acc:MGI:1914023]
ENSMUSG00000073386	9830107B12Rik	22.8335	4.00952	7.04082	7.36136e-08	Up	RIKEN cDNA 9830107B12 gene [Source:MGI Symbol;Acc:MGI:3608415]
ENSMUSG00000073407	Gm6034	19.8805	118.036	4.23483	0.0086241	Up	predicted gene 6034 [Source:MGI Symbol;Acc:MGI:3646212]
ENSMUSG00000073409	H2-Q6	1502.82	5139.02	2.54593	0.000758409	Up	histocompatibility 2, Q region locus 6 [Source:MGI Symbol;Acc:MGI:95935]
ENSMUSG00000073411	H2-D1	128.435	30.5406	2.90398	1.50625e-17	Up	histocompatibility 2, D region locus 1 [Source:MGI Symbol;Acc:MGI:95896]
ENSMUSG00000073412	Lst1	612.993	45.088	3.42568	4.72023e-13	Up	leukocyte specific transcript 1 [Source:MGI Symbol;Acc:MGI:1096324]
ENSMUSG00000073489	Ifi204	1083.62	445.855	22.1282	2.28771e-11	Up	interferon activated gene 204 [Source:MGI Symbol;Acc:MGI:96429]
ENSMUSG00000073490	AI607873	15.3329	4.32183	6.07117	2.4325e-06	Up	expressed sequence AI607873 [Source:MGI Symbol;Acc:MGI:2138302]
ENSMUSG00000073530	Pappa2	2853.84	404.06	3.56646	7.00501e-09	Up	pappalysin 2 [Source:MGI Symbol;Acc:MGI:3051647]
ENSMUSG00000073555	Gm4951	341.49	137.007	17.8254	1.46282e-30	Up	predicted gene 4951 [Source:MGI Symbol;Acc:MGI:3644953]
ENSMUSG00000073565	Prr16	139.475	63.0153	2.11776	0.00142347	Up	proline rich 16 [Source:MGI Symbol;Acc:MGI:1918623]
ENSMUSG00000073598	1700066B19Rik	412.021	168.367	4.80488	0.00497261	Up	RIKEN cDNA 1700066B19 gene [Source:MGI Symbol;Acc:MGI:1920699]
ENSMUSG00000073601	Serpinb3c	1328.2	3299.85	5.38781	0.0109369	Up	serine (or cysteine) peptidase inhibitor, clade B, member 3C [Source:MGI Symbol;Acc:MGI:1277952]
ENSMUSG00000073676	Hspe1	212.328	1087.65	2.04184	2.01877e-07	Up	heat shock protein 1 (chaperonin 10) [Source:MGI Symbol;Acc:MGI:104680]
ENSMUSG00000073758	Sh3d21	512.807	185.812	2.56589	4.40229e-07	Up	SH3 domain containing 21 [Source:MGI Symbol;Acc:MGI:1914188]
ENSMUSG00000073982	Rhog	18.67	69.2083	2.86851	3.59302e-07	Up	ras homolog gene family, member G [Source:MGI Symbol;Acc:MGI:1928370]
ENSMUSG00000073988	Ttpa	158.581	42.1597	3.62455	7.76662e-10	Up	tocopherol (alpha) transfer protein [Source:MGI Symbol;Acc:MGI:1354168]
ENSMUSG00000074063	Osgin1	62.5963	344.673	2.28741	0.00536488	Up	oxidative stress induced growth inhibitor 1 [Source:MGI Symbol;Acc:MGI:1919089]
ENSMUSG00000074115	Saa1	14.2506	2.44953	502.659	1.82178e-74	Up	serum amyloid A 1 [Source:MGI Symbol;Acc:MGI:98221]
ENSMUSG00000074141	Il4i1	6.50945	99.9756	2.5389	0.00445622	Up	interleukin 4 induced 1 [Source:MGI Symbol;Acc:MGI:109552]
ENSMUSG00000074151	Nlrc5	35.1233	130.464	11.937	1.52943e-26	Up	NLR family, CARD domain containing 5 [Source:MGI Symbol;Acc:MGI:3612191]
ENSMUSG00000074252	Gm10654	1999.57	5627.3	4.93647	0.0404789	Up	predicted gene 10654 [Source:MGI Symbol;Acc:MGI:3643366]
ENSMUSG00000074272	Ceacam1	35.6313	7.15459	2.04119	0.00378452	Up	carcinoembryonic antigen-related cell adhesion molecule 1 [Source:MGI Symbol;Acc:MGI:1347245]
ENSMUSG00000074342	I830077J02Rik	103.775	47.7639	2.24377	2.646e-07	Up	RIKEN cDNA I830077J02 gene [Source:MGI Symbol;Acc:MGI:3588284]
ENSMUSG00000074345	Tnfaip8l3	2292.13	4831.48	4.12635	5.06162e-16	Up	tumor necrosis factor, alpha-induced protein 8-like 3 [Source:MGI Symbol;Acc:MGI:2685363]
ENSMUSG00000074403	Hist2h3b	1320.14	2837.74	2.97755	0.0167536	Up	histone cluster 2, H3b [Source:MGI Symbol;Acc:MGI:2448351]
ENSMUSG00000074417	Gm14548	342.647	128.038	19.0338	0.003422	Up	predicted gene 14548 [Source:MGI Symbol;Acc:MGI:3709645]
ENSMUSG00000074419	Gm15448	21.6067	3.75845	3.78729	0.000439698	Up	predicted gene 15448 [Source:MGI Symbol;Acc:MGI:3705216]
ENSMUSG00000074445	Sprr2a3	101.994	44.0922	15.5431	0.000163237	Up	small proline-rich protein 2A3 [Source:MGI Symbol;Acc:MGI:3845028]
ENSMUSG00000074476	Spc24	2731.73	12192.9	4.77115	6.93657e-06	Up	SPC24, NDC80 kinetochore complex component, homolog (S. cerevisiae) [Source:MGI Symbol;Acc:MGI:1914879]
ENSMUSG00000074578	Zfos1	17.6061	2.24487	2.6475	1.27061e-08	Up	zinc finger, NFX1-type containing 1, opposite strand RNA 1 [Source:MGI Symbol;Acc:MGI:1916199]
ENSMUSG00000074607	Tox2	146.623	1986.29	3.06232	2.33082e-08	Up	TOX high mobility group box family member 2 [Source:MGI Symbol;Acc:MGI:3611233]
ENSMUSG00000074656	Eif2s2	3092.64	30312.7	2.36435	2.14364e-10	Up	eukaryotic translation initiation factor 2, subunit 2 (beta) [Source:MGI Symbol;Acc:MGI:1914454]
ENSMUSG00000074715	Ccl28	172.647	728.205	2.37716	0.0141184	Up	chemokine (C-C motif) ligand 28 [Source:MGI Symbol;Acc:MGI:1861731]
ENSMUSG00000074874	Ctla2b	309.481	987.554	8.60522	4.20837e-06	Up	cytotoxic T lymphocyte-associated protein 2 beta [Source:MGI Symbol;Acc:MGI:88555]
ENSMUSG00000074896	Ifit3	83.3815	19.2092	14.0204	9.3241e-83	Up	interferon-induced protein with tetratricopeptide repeats 3 [Source:MGI Symbol;Acc:MGI:1101055]
ENSMUSG00000074923	Pak6	0.317128	7.26384	2.86765	3.75556e-08	Up	p21 protein (Cdc42/Rac)-activated kinase 6 [Source:MGI Symbol;Acc:MGI:2679420]
ENSMUSG00000075012	Fjx1	1393.06	3171.31	2.11868	0.0266029	Up	four jointed box 1 (Drosophila) [Source:MGI Symbol;Acc:MGI:1341907]
ENSMUSG00000075023	Accsl	486.829	1005.54	22.262	0.00593373	Up	1-aminocyclopropane-1-carboxylate synthase (non-functional)-like [Source:MGI Symbol;Acc:MGI:3584519]
ENSMUSG00000075031	Hist1h2bb	8.06312	0.912448	3.37096	0.0138231	Up	histone cluster 1, H2bb [Source:MGI Symbol;Acc:MGI:2448377]
ENSMUSG00000075122	Cd80	62.5887	5.17403	11.2707	3.82518e-05	Up	CD80 antigen [Source:MGI Symbol;Acc:MGI:101775]
ENSMUSG00000075266	Cenpw	13.0567	0.624633	3.11968	0.00258599	Up	centromere protein W [Source:MGI Symbol;Acc:MGI:1913561]
ENSMUSG00000075602	Ly6a	23.7113	115.424	4.58161	1.44382e-08	Up	lymphocyte antigen 6 complex, locus A [Source:MGI Symbol;Acc:MGI:107527]
ENSMUSG00000075705	Msrb1	529.59	226.045	3.01084	0.00348413	Up	methionine sulfoxide reductase B1 [Source:MGI Symbol;Acc:MGI:1351642]
ENSMUSG00000076441	Ass1	16.5986	616.386	5.01568	2.34509e-08	Up	argininosuccinate synthetase 1 [Source:MGI Symbol;Acc:MGI:88090]
ENSMUSG00000076532	Igkv4-91	34.549	5.43894	2.94391	0.0257386	Up	immunoglobulin kappa chain variable 4-91 [Source:MGI Symbol;Acc:MGI:3642277]
ENSMUSG00000076536	Igkv4-86	962.367	7308.78	8.41111	0.0148608	Up	immunoglobulin kappa variable 4-86 [Source:MGI Symbol;Acc:MGI:2685305]
ENSMUSG00000076577	Igkv8-30	1607.41	654.991	5.99151	0.00196431	Up	immunoglobulin kappa chain variable 8-30 [Source:MGI Symbol;Acc:MGI:3642250]
ENSMUSG00000076612	Ighg2c	446.173	1264	6.21456	0.0373494	Up	immunoglobulin heavy constant gamma 2C [Source:MGI Symbol;Acc:MGI:2686979]
ENSMUSG00000078134	Gm12355	96.0571	302.982	2.10027	0.000135332	Up	predicted gene 12355 [Source:MGI Symbol;Acc:MGI:3649769]
ENSMUSG00000078153	Psme2b	720.308	1923.44	4.19584	3.92651e-28	Up	protease (prosome, macropain) activator subunit 2B [Source:MGI Symbol;Acc:MGI:1341073]
ENSMUSG00000078161	Erich3	23.7606	5.53435	2.0561	2.06487e-07	Up	glutamate rich 3 [Source:MGI Symbol;Acc:MGI:1919095]
ENSMUSG00000078249	Hmga1-rs1	80.7214	19.9303	5.04223	8.62713e-13	Up	high mobility group AT-hook I, related sequence 1 [Source:MGI Symbol;Acc:MGI:96161]
ENSMUSG00000078521	Aunip	2218.38	764.668	4.41841	0.00533078	Up	aurora kinase A and ninein interacting protein [Source:MGI Symbol;Acc:MGI:1917135]
ENSMUSG00000078566	Bnip3	67.6346	17.1423	2.1461	0.000128043	Up	BCL2/adenovirus E1B interacting protein 3 [Source:MGI Symbol;Acc:MGI:109326]
ENSMUSG00000078578	Ube2d3	78.1086	34.7074	2.16344	1.08615e-05	Up	ubiquitin-conjugating enzyme E2D 3 [Source:MGI Symbol;Acc:MGI:1913355]
ENSMUSG00000078606	Gm4070	320.724	82.6861	10.7976	5.28663e-17	Up	predicted gene 4070 [Source:MGI Symbol;Acc:MGI:3782245]
ENSMUSG00000078616	Trim30c	7.14471	1.03236	29.2915	3.88606e-25	Up	tripartite motif-containing 30C [Source:MGI Symbol;Acc:MGI:4821257]
ENSMUSG00000078664	Sprr2a1	1340.17	616.085	4.99245	0.0084086	Up	small proline-rich protein 2A1 [Source:MGI Symbol;Acc:MGI:1330350]
ENSMUSG00000078763	Slfn1	25.5733	10.0822	13.6948	2.34323e-05	Up	schlafen 1 [Source:MGI Symbol;Acc:MGI:1313259]
ENSMUSG00000078771	Evi2a	67.6026	33.2689	2.0453	0.0153289	Up	ecotropic viral integration site 2a [Source:MGI Symbol;Acc:MGI:95458]
ENSMUSG00000078780	Gm5150	127.37	30.2022	3.40583	5.4479e-09	Up	predicted gene 5150 [Source:MGI Symbol;Acc:MGI:3779469]
ENSMUSG00000078812	Eif5a	274.874	672.91	2.51584	8.92524e-09	Up	eukaryotic translation initiation factor 5A [Source:MGI Symbol;Acc:MGI:106248]
ENSMUSG00000078853	Igtp	263.725	31.8	26.0415	6.54684e-61	Up	interferon gamma induced GTPase [Source:MGI Symbol;Acc:MGI:107729]
ENSMUSG00000078920	Ifi47	8.15038	1.53708	16.1076	7.66926e-88	Up	interferon gamma inducible protein 47 [Source:MGI Symbol;Acc:MGI:99448]
ENSMUSG00000078921	Tgtp2	132.637	42.0538	13.7161	6.32913e-79	Up	T cell specific GTPase 2 [Source:MGI Symbol;Acc:MGI:3710083]
ENSMUSG00000078922	Tgtp1	296.511	97.8122	54.3499	2.74646e-49	Up	T cell specific GTPase 1 [Source:MGI Symbol;Acc:MGI:98734]
ENSMUSG00000078941	Ak6	1927.53	631.752	2.20644	1.58081e-05	Up	adenylate kinase 6 [Source:MGI Symbol;Acc:MGI:5510732]
ENSMUSG00000078945	Naip2	174.639	86.4357	2.30041	0.00521737	Up	NLR family, apoptosis inhibitory protein 2 [Source:MGI Symbol;Acc:MGI:1298226]
ENSMUSG00000078956	Gm14221	138.254	27.2954	2.8989	0.0120518	Up	predicted gene 14221 [Source:MGI Symbol;Acc:MGI:3650696]
ENSMUSG00000078974	Sec61g	155.525	49.031	2.42296	5.15645e-06	Up	SEC61, gamma subunit [Source:MGI Symbol;Acc:MGI:1202066]
ENSMUSG00000078994	Zfp429	20.7591	4.65865	2.16999	4.72602e-05	Up	zinc finger protein 429 [Source:MGI Symbol;Acc:MGI:1920057]
ENSMUSG00000079012	Serpina3m	85.936	32.6522	153.765	6.41284e-166	Up	serine (or cysteine) peptidase inhibitor, clade A, member 3M [Source:MGI Symbol;Acc:MGI:98378]
ENSMUSG00000079014	Serpina3i	20.794	72.8309	24.1176	1.43385e-62	Up	serine (or cysteine) peptidase inhibitor, clade A, member 3I [Source:MGI Symbol;Acc:MGI:2182841]
ENSMUSG00000079017	Ifi27l2a	5.80442	0.312316	2.353	0.000335547	Up	interferon, alpha-inducible protein 27 like 2A [Source:MGI Symbol;Acc:MGI:1924183]
ENSMUSG00000079018	Ly6c1	751.187	271.148	6.31528	2.67254e-08	Up	lymphocyte antigen 6 complex, locus C1 [Source:MGI Symbol;Acc:MGI:96882]
ENSMUSG00000079022	Col22a1	3074.52	1095.2	3.32703	0.0013299	Up	collagen, type XXII, alpha 1 [Source:MGI Symbol;Acc:MGI:1916950]
ENSMUSG00000079186	Gzmc	249.084	74.3511	24.2411	1.33906e-05	Up	granzyme C [Source:MGI Symbol;Acc:MGI:109256]
ENSMUSG00000079197	Psme2	69.2204	32.9783	3.87861	2.05373e-13	Up	proteasome (prosome, macropain) activator subunit 2 (PA28 beta) [Source:MGI Symbol;Acc:MGI:1096365]
ENSMUSG00000079227	Ccr5	1795	428.909	4.07477	2.15136e-17	Up	chemokine (C-C motif) receptor 5 [Source:MGI Symbol;Acc:MGI:107182]
ENSMUSG00000079243	Xirp1	41.3921	10.2655	2.82425	0.0293532	Up	xin actin-binding repeat containing 1 [Source:MGI Symbol;Acc:MGI:1333878]
ENSMUSG00000079339	Ifit1bl1	180.755	824.21	4.24921	3.31705e-14	Up	interferon induced protein with tetratricpeptide repeats 1B like 1 [Source:MGI Symbol;Acc:MGI:3650685]
ENSMUSG00000079363	Gbp4	133.617	55.0093	19.5155	2.18328e-50	Up	guanylate binding protein 4 [Source:MGI Symbol;Acc:MGI:97072]
ENSMUSG00000079419	Ms4a6c	276.708	127.633	8.98264	3.99119e-11	Up	membrane-spanning 4-domains, subfamily A, member 6C [Source:MGI Symbol;Acc:MGI:2385644]
ENSMUSG00000079451	Tmprss11g	629.96	1287.64	10.0374	2.69571e-07	Up	transmembrane protease, serine 11g [Source:MGI Symbol;Acc:MGI:2444058]
ENSMUSG00000079484	Phyhd1	372.351	156.309	2.64137	0.00288785	Up	phytanoyl-CoA dioxygenase domain containing 1 [Source:MGI Symbol;Acc:MGI:3612860]
ENSMUSG00000079553	Kifc1	383.521	82.877	2.37899	0.024386	Up	kinesin family member C1 [Source:MGI Symbol;Acc:MGI:109596]
ENSMUSG00000079597	Gm5483	44.7117	98.5458	37.1288	2.13636e-05	Up	predicted gene 5483 [Source:MGI Symbol;Acc:MGI:3645124]
ENSMUSG00000079700	Fpr3	42.6897	19.9522	Inf	3.63835e-05	Up	formyl peptide receptor 3 [Source:MGI Symbol;Acc:MGI:1194495]
ENSMUSG00000081650	Gm16181	325.917	159.525	9.44964	7.76147e-05	Up	predicted gene 16181 [Source:MGI Symbol;Acc:MGI:3802038]
ENSMUSG00000081665		144.699	32.4999	12.5728	4.12494e-06	Up
ENSMUSG00000082976	Gm15056	861.408	1878.97	Inf	0.00118258	Up	predicted gene 15056 [Source:MGI Symbol;Acc:MGI:3705859]
ENSMUSG00000087006	Gm13889	4.83655	0.312316	11.6948	4.64869e-70	Up	predicted gene 13889 [Source:MGI Symbol;Acc:MGI:3652053]
ENSMUSG00000089672	Lilr4b	1895.47	5261.11	9.23759	0.00463578	Up	leukocyte immunoglobulin-like receptor, subfamily B, member 4B [Source:MGI Symbol;Acc:MGI:102702]
ENSMUSG00000089762	Ier5l	159.386	1505.24	3.6863	1.06099e-16	Up	immediate early response 5-like [Source:MGI Symbol;Acc:MGI:1919750]
ENSMUSG00000089844	A530032D15Rik	36.1202	160.919	3.96577	0.000780548	Up	RIKEN cDNA A530032D15Rik gene [Source:MGI Symbol;Acc:MGI:3037746]
ENSMUSG00000089929	Bcl2a1b	0	5.07703	16.4018	5.87664e-09	Up	B cell leukemia/lymphoma 2 related protein A1b [Source:MGI Symbol;Acc:MGI:1278326]
ENSMUSG00000089942	Pira2	2.2587	12.0989	8.81625	1.38255e-14	Up	paired-Ig-like receptor A2 [Source:MGI Symbol;Acc:MGI:1195970]
ENSMUSG00000090061	Nwd2	582.016	2319.3	3.39212	0.00104248	Up	NACHT and WD repeat domain containing 2 [Source:MGI Symbol;Acc:MGI:1920464]
ENSMUSG00000090125	Pou3f1	66.3146	31.2522	7.11675	0.0246247	Up	POU domain, class 3, transcription factor 1 [Source:MGI Symbol;Acc:MGI:101896]
ENSMUSG00000090137	Uba52	702.991	128.947	3.03147	0.00319145	Up	ubiquitin A-52 residue ribosomal protein fusion product 1 [Source:MGI Symbol;Acc:MGI:98887]
ENSMUSG00000090231	Cfb	686.712	291.014	6.92461	5.69436e-08	Up	complement factor B [Source:MGI Symbol;Acc:MGI:105975]
ENSMUSG00000090556		215.402	19.7827	Inf	0.0053816	Up
ENSMUSG00000090698	Apold1	374.857	804.264	19.8071	5.11466e-05	Up	apolipoprotein L domain containing 1 [Source:MGI Symbol;Acc:MGI:2685921]
ENSMUSG00000090707	Gm8237	89.9277	33.6095	9.00813	0.00165536	Up	predicted gene 8237 [Source:MGI Symbol;Acc:MGI:3644039]
ENSMUSG00000090881	Gm6904	27.9669	10.2543	3.73354	0.0106073	Up	predicted gene 6904 [Source:MGI Symbol;Acc:MGI:3644962]
ENSMUSG00000090891	D6Ertd527e	21190	56845.6	2.87917	0.0409926	Up	DNA segment, Chr 6, ERATO Doi 527, expressed [Source:MGI Symbol;Acc:MGI:1261919]
ENSMUSG00000090942	F830016B08Rik	16181.6	37118	23.0214	2.84817e-28	Up	RIKEN cDNA F830016B08 gene [Source:MGI Symbol;Acc:MGI:3588218]
ENSMUSG00000090958	Lrrc32	141.856	1856.28	4.53496	4.96567e-14	Up	leucine rich repeat containing 32 [Source:MGI Symbol;Acc:MGI:93882]
ENSMUSG00000091144	Phf11c	1281.1	525.136	4.04596	2.37735e-14	Up	PHD finger protein 11C [Source:MGI Symbol;Acc:MGI:3648476]
ENSMUSG00000091275	Gm3248	181.325	79.6014	10.2102	4.90494e-06	Up	predicted gene 3248 [Source:MGI Symbol;Acc:MGI:3781426]
ENSMUSG00000091649	Phf11b	6127.54	2576.43	10.5474	8.62834e-51	Up	PHD finger protein 11B [Source:MGI Symbol;Acc:MGI:3645789]
ENSMUSG00000091956	C2cd4b	695.698	6308.29	2.71095	4.95924e-05	Up	C2 calcium-dependent domain containing 4B [Source:MGI Symbol;Acc:MGI:1922947]
ENSMUSG00000092021		24.2234	4927.55	19.3114	1.73957e-62	Up
ENSMUSG00000092167	Gm3696	36.6176	10.6146	Inf	0.037971	Up	predicted gene 3696 [Source:MGI Symbol;Acc:MGI:3781872]
ENSMUSG00000092216	Gm19345	21.6194	5.48475	4.33543	0.0172849	Up	predicted gene, 19345 [Source:MGI Symbol;Acc:MGI:5011530]
ENSMUSG00000092277	Gm19684	2652.52	7072.6	4.17286	7.48772e-11	Up	predicted gene, 19684 [Source:MGI Symbol;Acc:MGI:5011869]
ENSMUSG00000093973	Mrgpra2a	1340.77	431.46	32.958	3.63629e-11	Up	MAS-related GPR, member A2A [Source:MGI Symbol;Acc:MGI:3821888]
ENSMUSG00000094088	Ighv1-64	8.79047	41.9898	2.11395	0.0146765	Up	immunoglobulin heavy variable 1-64 [Source:MGI Symbol;Acc:MGI:4439789]
ENSMUSG00000094194	Ighv5-16	9.34712	1.22476	2.78662	0.0424409	Up	immunoglobulin heavy variable 5-16 [Source:MGI Symbol;Acc:MGI:4439556]
ENSMUSG00000094338	Hist1h2bl	1264.56	6508.23	4.11114	8.15731e-05	Up	histone cluster 1, H2bl [Source:MGI Symbol;Acc:MGI:2448403]
ENSMUSG00000094561	Ighv1-22	7.75766	89.8005	3.31838	0.00374914	Up	immunoglobulin heavy variable 1-22 [Source:MGI Symbol;Acc:MGI:4439784]
ENSMUSG00000094652	Ighv1-42	63.2326	24.8032	4.65216	0.00594845	Up	immunoglobulin heavy variable V1-42 [Source:MGI Symbol;Acc:MGI:3704123]
ENSMUSG00000094733	Gm5416	617.5	1431.49	Inf	5.86413e-05	Up	predicted gene 5416 [Source:MGI Symbol;Acc:MGI:3644688]
ENSMUSG00000094796	BC147527	105.834	351.256	2.89042	1.17398e-05	Up	cDNA sequence BC147527 [Source:MGI Symbol;Acc:MGI:4840510]
ENSMUSG00000094797	Igkv6-15	2.96956	62.8447	2.16548	0.00603361	Up	immunoglobulin kappa variable 6-15 [Source:MGI Symbol;Acc:MGI:1330831]
ENSMUSG00000094806	Cyp2d10	7793.65	902.409	Inf	0.0363998	Up	cytochrome P450, family 2, subfamily d, polypeptide 10 [Source:MGI Symbol;Acc:MGI:88602]
ENSMUSG00000094947	Gm3944	563.355	168.658	3.09116	0.00590228	Up	predicted gene 3944 [Source:MGI Symbol;Acc:MGI:3782118]
ENSMUSG00000095061	E030018B13Rik	472.439	216.805	4.37449	0.0282829	Up	RIKEN cDNA E030018B13 gene [Source:MGI Symbol;Acc:MGI:2686543]
ENSMUSG00000095079	Igha	1208.6	429.235	2.03699	0.00663068	Up	immunoglobulin heavy constant alpha [Source:MGI Symbol;Acc:MGI:96444]
ENSMUSG00000095217	Hist1h2bn	1142.55	6102.33	2.89941	0.000135385	Up	histone cluster 1, H2bn [Source:MGI Symbol;Acc:MGI:2448407]
ENSMUSG00000095493	A630023A22Rik	2329.43	1101.1	10.3277	0.000101755	Up	RIKEN cDNA A630023A22 gene [Source:MGI Symbol;Acc:MGI:2145657]
ENSMUSG00000095519	Ighv1-66	145.378	973.504	3.28302	0.039151	Up	immunoglobulin heavy variable 1-66 [Source:MGI Symbol;Acc:MGI:4439825]
ENSMUSG00000095567	Noc2l	2612.17	658.901	2.03003	1.17709e-07	Up	nucleolar complex associated 2 homolog (S. cerevisiae) [Source:MGI Symbol;Acc:MGI:1931051]
ENSMUSG00000095609	Gm21188	518.373	1399.62	6.67301	2.31774e-05	Up	predicted gene, 21188 [Source:MGI Symbol;Acc:MGI:5434543]
ENSMUSG00000095620	2010005H15Rik	292.339	32.6687	4.95848	0.0228437	Up	RIKEN cDNA 2010005H15 gene [Source:MGI Symbol;Acc:MGI:1924020]
ENSMUSG00000095788	Sirpb1a	13988.5	51515.9	2.22508	0.000434149	Up	signal-regulatory protein beta 1A [Source:MGI Symbol;Acc:MGI:2444824]
ENSMUSG00000095981	Ighv10-1	143.459	32.4651	2.26066	0.0122505	Up	immunoglobulin heavy variable 10-1 [Source:MGI Symbol;Acc:MGI:4439620]
ENSMUSG00000096001	2610528A11Rik	455.005	101.84	2.42337	0.00529552	Up	RIKEN cDNA 2610528A11 gene [Source:MGI Symbol;Acc:MGI:1917295]
ENSMUSG00000096010	Hist4h4	135.436	14464.9	2.55858	0.0154221	Up	histone cluster 4, H4 [Source:MGI Symbol;Acc:MGI:2448443]
ENSMUSG00000096323	Gm20767	339.533	18112.4	Inf	0.00250751	Up	predicted gene, 20767 [Source:MGI Symbol;Acc:MGI:5434123]
ENSMUSG00000096326	Ighv1-78	298.329	87.7849	4.30421	0.000472809	Up	immunoglobulin heavy variable 1-78 [Source:MGI Symbol;Acc:MGI:4439736]
ENSMUSG00000096472	Cdkn2d	2047.93	4486.64	3.97889	0.0329858	Up	cyclin-dependent kinase inhibitor 2D (p19, inhibits CDK4) [Source:MGI Symbol;Acc:MGI:105387]
ENSMUSG00000096719	Mrgpra2b	485.082	26.3281	36.1382	6.57799e-30	Up	MAS-related GPR, member A2B [Source:MGI Symbol;Acc:MGI:3033098]
ENSMUSG00000096727	Psmb9	634.663	2572.92	4.66358	1.31525e-24	Up	proteasome (prosome, macropain) subunit, beta type 9 (large multifunctional peptidase 2) [Source:MGI Symbol;Acc:MGI:1346526]
ENSMUSG00000096807	Hist1h2bm	69.0372	837.45	3.07838	0.00195768	Up	histone cluster 1, H2bm [Source:MGI Symbol;Acc:MGI:2448404]
ENSMUSG00000098274	Rpl24	20.9628	794.137	2.32194	0.000323107	Up	ribosomal protein L24 [Source:MGI Symbol;Acc:MGI:1915443]
ENSMUSG00000098374	Gm28043	1181.72	374.898	2.45628	0.000313593	Up	predicted gene, 28043 [Source:MGI Symbol;Acc:MGI:5547779]
ENSMUSG00000099517	Hist1h3g	31.4358	3.82936	5.65634	2.06915e-05	Up	histone cluster 1, H3g [Source:MGI Symbol;Acc:MGI:2145541]
ENSMUSG00000099583	Hist1h3d	1825.39	748.055	3.8325	1.1642e-07	Up	histone cluster 1, H3d [Source:MGI Symbol;Acc:MGI:2448322]
ENSMUSG00000099974	Bcl2a1d	659.044	288.915	5.59849	8.28807e-06	Up	B cell leukemia/lymphoma 2 related protein A1d [Source:MGI Symbol;Acc:MGI:1278325]
ENSMUSG00000100210	Hist1h3f	257.575	636.589	3.74075	0.000966214	Up	histone cluster 1, H3f [Source:MGI Symbol;Acc:MGI:2448329]
ENSMUSG00000101355	Hist1h3h	54.4913	26.206	4.00816	5.97446e-08	Up	histone cluster 1, H3h [Source:MGI Symbol;Acc:MGI:2448349]
ENSMUSG00000101389	Ms4a4a	251.037	1014.04	15.3443	2.07109e-07	Up	membrane-spanning 4-domains, subfamily A, member 4A [Source:MGI Symbol;Acc:MGI:3643932]
ENSMUSG00000101716	Gm12057	1480.08	5636.63	3.05376	0.0172641	Up	predicted gene 12057 [Source:MGI Symbol;Acc:MGI:3650030]
ENSMUSG00000101972	Hist1h3i	1113.27	2288.34	4.38832	9.60582e-06	Up	histone cluster 1, H3i [Source:MGI Symbol;Acc:MGI:2448350]
ENSMUSG00000102037	Bcl2a1a	27.615	104.846	6.91384	1.13886e-05	Up	B cell leukemia/lymphoma 2 related protein A1a [Source:MGI Symbol;Acc:MGI:102687]
ENSMUSG00000102692	Dchs2	31.7075	8.65592	2.30013	0.000180915	Up	dachsous 2 (Drosophila) [Source:MGI Symbol;Acc:MGI:2685263]
ENSMUSG00000104713	Gbp6	121.801	6.75911	34.7051	7.14145e-35	Up	guanylate binding protein 6 [Source:MGI Symbol;Acc:MGI:2140937]
ENSMUSG00000105096	Gbp10	3.21009	82.8011	89.8861	1.44221e-11	Up	guanylate-binding protein 10 [Source:MGI Symbol;Acc:MGI:4359647]
ENSMUSG00000105504	Gbp5	324.141	147.178	87.8628	1.81838e-69	Up	guanylate binding protein 5 [Source:MGI Symbol;Acc:MGI:2429943]
ENSMUSG00000105606	Igkv2-109	244.475	1240.62	4.62618	0.0398062	Up	immunoglobulin kappa variable 2-109 [Source:MGI Symbol;Acc:MGI:3642626]
ENSMUSG00000105827	Hist2h2bb	222.014	51.6386	3.89235	0.00605988	Up	histone cluster 2, H2bb [Source:MGI Symbol;Acc:MGI:2448413]
ENSMUSG00000108596	Itgam	72.0192	14.453	11.9866	2.15058e-08	Up	integrin alpha M [Source:MGI Symbol;Acc:MGI:96607]
ENSMUSG00000000037	Scml2	13.0402	41.8422	0.211934	0.00226685	Down	sex comb on midleg-like 2 (Drosophila) [Source:MGI Symbol;Acc:MGI:1340042]
ENSMUSG00000000058	Cav2	897.849	2898.94	0.215869	7.28329e-32	Down	caveolin 2 [Source:MGI Symbol;Acc:MGI:107571]
ENSMUSG00000000093	Tbx2	284.102	1005.04	0.365124	2.67309e-14	Down	T-box 2 [Source:MGI Symbol;Acc:MGI:98494]
ENSMUSG00000000126	Wnt9a	64.7637	20.6258	0.403042	0.000195565	Down	wingless-type MMTV integration site family, member 9A [Source:MGI Symbol;Acc:MGI:2446084]
ENSMUSG00000000142	Axin2	343.276	689.307	0.342615	1.67528e-12	Down	axin2 [Source:MGI Symbol;Acc:MGI:1270862]
ENSMUSG00000000183	Fgf6	31.5969	4.5968	0.105521	0.0432219	Down	fibroblast growth factor 6 [Source:MGI Symbol;Acc:MGI:95520]
ENSMUSG00000000266	Mid2	249.399	602.523	0.308026	1.16053e-18	Down	midline 2 [Source:MGI Symbol;Acc:MGI:1344333]
ENSMUSG00000000305	Cdh4	1026.12	2222.03	0.319139	1.55101e-06	Down	cadherin 4 [Source:MGI Symbol;Acc:MGI:99218]
ENSMUSG00000000325	Arvcf	1538.85	3468.21	0.136995	1.485e-38	Down	armadillo repeat gene deleted in velo-cardio-facial syndrome [Source:MGI Symbol;Acc:MGI:109620]
ENSMUSG00000000359	Rem1	425.421	857.191	0.28548	1.35169e-08	Down	rad and gem related GTP binding protein 1 [Source:MGI Symbol;Acc:MGI:1097696]
ENSMUSG00000000385	Tmprss2	37.8174	6.20798	0.449941	7.54069e-09	Down	transmembrane protease, serine 2 [Source:MGI Symbol;Acc:MGI:1354381]
ENSMUSG00000000402	Egfl6	22.4426	10.047	0.268826	1.28748e-21	Down	EGF-like-domain, multiple 6 [Source:MGI Symbol;Acc:MGI:1858599]
ENSMUSG00000000416	Cttnbp2	39.2391	85.4399	0.206476	1.12043e-12	Down	cortactin binding protein 2 [Source:MGI Symbol;Acc:MGI:1353467]
ENSMUSG00000000489	Pdgfb	681.044	327.467	0.259079	1.29602e-22	Down	platelet derived growth factor, B polypeptide [Source:MGI Symbol;Acc:MGI:97528]
ENSMUSG00000000530	Acvrl1	668.43	299.802	0.299259	3.60606e-20	Down	activin A receptor, type II-like 1 [Source:MGI Symbol;Acc:MGI:1338946]
ENSMUSG00000000531	Grasp	841.524	7011.87	0.433529	3.90806e-08	Down	GRP1 (general receptor for phosphoinositides 1)-associated scaffold protein [Source:MGI Symbol;Acc:MGI:1860303]
ENSMUSG00000000627	Sema4f	471.999	1072.86	0.274326	1.07672e-06	Down	sema domain, immunoglobulin domain (Ig), TM domain, and short cytoplasmic domain [Source:MGI Symbol;Acc:MGI:1340055]
ENSMUSG00000000690	Hoxb6	456.988	70.6799	0.443876	0.0114044	Down	homeobox B6 [Source:MGI Symbol;Acc:MGI:96187]
ENSMUSG00000000861	Bcl11a	1139.71	562.352	0.397367	3.56474e-05	Down	B cell CLL/lymphoma 11A (zinc finger protein) [Source:MGI Symbol;Acc:MGI:106190]
ENSMUSG00000000901	Mmp11	277.681	90.3913	0.0730669	2.66841e-50	Down	matrix metallopeptidase 11 [Source:MGI Symbol;Acc:MGI:97008]
ENSMUSG00000000942	Hoxa4	299.105	824.947	0.331536	5.89574e-05	Down	homeobox A4 [Source:MGI Symbol;Acc:MGI:96176]
ENSMUSG00000001029	Icam2	5.77627	39.9329	0.312478	7.77421e-16	Down	intercellular adhesion molecule 2 [Source:MGI Symbol;Acc:MGI:96394]
ENSMUSG00000001225	Slc26a3	71.5961	29.7614	0.0449073	0.00921668	Down	solute carrier family 26, member 3 [Source:MGI Symbol;Acc:MGI:107181]
ENSMUSG00000001240	Ramp2	182.416	57.9477	0.261284	6.29186e-23	Down	receptor (calcitonin) activity modifying protein 2 [Source:MGI Symbol;Acc:MGI:1859650]
ENSMUSG00000001270	Ckb	15.5947	1.93255	0.161843	4.01576e-33	Down	creatine kinase, brain [Source:MGI Symbol;Acc:MGI:88407]
ENSMUSG00000001288	Rarg	788.368	1952.05	0.430367	7.62967e-10	Down	retinoic acid receptor, gamma [Source:MGI Symbol;Acc:MGI:97858]
ENSMUSG00000001300	Efnb2	786.242	320.583	0.355428	5.78157e-16	Down	ephrin B2 [Source:MGI Symbol;Acc:MGI:105097]
ENSMUSG00000001313	Rnd2	3907.01	1290.71	0.178684	1.50007e-12	Down	Rho family GTPase 2 [Source:MGI Symbol;Acc:MGI:1338755]
ENSMUSG00000001333	Sync	2731.09	1348.62	0.456877	0.000105066	Down	syncoilin [Source:MGI Symbol;Acc:MGI:1916078]
ENSMUSG00000001334	Fndc5	758.089	359.876	0.49354	1.68372e-05	Down	fibronectin type III domain containing 5 [Source:MGI Symbol;Acc:MGI:1917614]
ENSMUSG00000001349	Cnn1	619.692	1664.14	0.360718	5.052e-14	Down	calponin 1 [Source:MGI Symbol;Acc:MGI:104979]
ENSMUSG00000001494	Sost	67.4174	29.7485	0.110313	9.22567e-06	Down	sclerostin [Source:MGI Symbol;Acc:MGI:1921749]
ENSMUSG00000001497	Pax9	25.9312	69.1866	0.462542	0.00236166	Down	paired box 9 [Source:MGI Symbol;Acc:MGI:97493]
ENSMUSG00000001506	Col1a1	2292.28	6262.22	0.28611	7.36082e-06	Down	collagen, type I, alpha 1 [Source:MGI Symbol;Acc:MGI:88467]
ENSMUSG00000001552	Jup	53.8117	25.4486	0.35744	8.56133e-14	Down	junction plakoglobin [Source:MGI Symbol;Acc:MGI:96650]
ENSMUSG00000001558	Klhl10	113.369	42.9044	0.162046	0.0301266	Down	kelch-like 10 [Source:MGI Symbol;Acc:MGI:2181067]
ENSMUSG00000001604	Tcea3	969.404	2348.87	0.342719	7.46389e-12	Down	transcription elongation factor A (SII), 3 [Source:MGI Symbol;Acc:MGI:1196908]
ENSMUSG00000001661	Hoxc6	25.7585	1.15226	0.0804761	0.0320922	Down	homeobox C6 [Source:MGI Symbol;Acc:MGI:96197]
ENSMUSG00000001663	Gstt1	1532.32	570.932	0.295868	1.09929e-16	Down	glutathione S-transferase, theta 1 [Source:MGI Symbol;Acc:MGI:107379]
ENSMUSG00000001665	Gstt3	47.7195	130.952	0.494462	2.68943e-05	Down	glutathione S-transferase, theta 3 [Source:MGI Symbol;Acc:MGI:2143526]
ENSMUSG00000001739	Cldn15	53.9601	6.93927	0.457202	2.91165e-05	Down	claudin 15 [Source:MGI Symbol;Acc:MGI:1913103]
ENSMUSG00000001761	Smo	145.933	65.9952	0.382219	2.78572e-12	Down	smoothened, frizzled class receptor [Source:MGI Symbol;Acc:MGI:108075]
ENSMUSG00000001802	Lrp3	16.5529	3.15732	0.492203	0.00013592	Down	low density lipoprotein receptor-related protein 3 [Source:MGI Symbol;Acc:MGI:3584516]
ENSMUSG00000001827	Folr1	83.2313	35.7269	0.126729	0.0311241	Down	folate receptor 1 (adult) [Source:MGI Symbol;Acc:MGI:95568]
ENSMUSG00000001930	Vwf	736.138	2060.33	0.45712	1.7152e-09	Down	Von Willebrand factor homolog [Source:MGI Symbol;Acc:MGI:98941]
ENSMUSG00000001942	Siae	228.119	111.991	0.316974	2.71702e-13	Down	sialic acid acetylesterase [Source:MGI Symbol;Acc:MGI:104803]
ENSMUSG00000001985	Grik3	12.2527	0	0.177389	0.0417566	Down	glutamate receptor, ionotropic, kainate 3 [Source:MGI Symbol;Acc:MGI:95816]
ENSMUSG00000002007	Srpk3	5225.43	14257.3	0.0786153	7.57934e-19	Down	serine/arginine-rich protein specific kinase 3 [Source:MGI Symbol;Acc:MGI:1891338]
ENSMUSG00000002012	Pnck	309.117	782.118	0.350937	0.000577136	Down	pregnancy upregulated non-ubiquitously expressed CaM kinase [Source:MGI Symbol;Acc:MGI:1347357]
ENSMUSG00000002032	Tmem25	775.793	1685.96	0.269251	0.000180555	Down	transmembrane protein 25 [Source:MGI Symbol;Acc:MGI:1918937]
ENSMUSG00000002033	Cd3g	361.757	9.79652	0.345939	0.00024586	Down	CD3 antigen, gamma polypeptide [Source:MGI Symbol;Acc:MGI:88333]
ENSMUSG00000002104	Rapsn	1388.12	580.061	0.213478	3.5237e-06	Down	receptor-associated protein of the synapse [Source:MGI Symbol;Acc:MGI:99422]
ENSMUSG00000002266	Zim1	1846.88	794.92	0.243973	0.00036647	Down	zinc finger, imprinted 1 [Source:MGI Symbol;Acc:MGI:1341879]
ENSMUSG00000002324	Rec8	57.1438	195.53	0.350139	0.00464366	Down	REC8 meiotic recombination protein [Source:MGI Symbol;Acc:MGI:1929645]
ENSMUSG00000002346	Slc25a42	2166.33	7870.73	0.383523	1.40483e-06	Down	solute carrier family 25, member 42 [Source:MGI Symbol;Acc:MGI:1920345]
ENSMUSG00000002409	Dyrk1b	590	191.494	0.475594	1.40877e-06	Down	dual-specificity tyrosine-(Y)-phosphorylation regulated kinase 1b [Source:MGI Symbol;Acc:MGI:1330302]
ENSMUSG00000002504	Slc9a3r2	216.283	72.2363	0.196433	1.99268e-33	Down	solute carrier family 9 (sodium/hydrogen exchanger), member 3 regulator 2 [Source:MGI Symbol;Acc:MGI:1890662]
ENSMUSG00000002617	Zfp40	623.635	2295.44	0.374056	2.11402e-09	Down	zinc finger protein 40 [Source:MGI Symbol;Acc:MGI:99185]
ENSMUSG00000002633	Shh	947.927	406.039	0.256125	1.9351e-07	Down	sonic hedgehog [Source:MGI Symbol;Acc:MGI:98297]
ENSMUSG00000002732	Fkbp7	782.994	93.5565	0.451052	2.32852e-07	Down	FK506 binding protein 7 [Source:MGI Symbol;Acc:MGI:1336879]
ENSMUSG00000002803	Btbd6	59.0196	28.8564	0.447747	2.06033e-06	Down	BTB (POZ) domain containing 6 [Source:MGI Symbol;Acc:MGI:3026623]
ENSMUSG00000002808	Epdr1	28.3596	64.3371	0.39704	8.67705e-08	Down	ependymin related protein 1 (zebrafish) [Source:MGI Symbol;Acc:MGI:2145369]
ENSMUSG00000002908	Kcnn1	44.3238	6.86618	0.439695	0.0209185	Down	potassium intermediate/small conductance calcium-activated channel, subfamily N, member 1 [Source:MGI Symbol;Acc:MGI:1933993]
ENSMUSG00000002944	Cd36	2565.15	5247.62	0.405765	8.73529e-13	Down	CD36 antigen [Source:MGI Symbol;Acc:MGI:107899]
ENSMUSG00000002980	Bcam	1635.07	791.123	0.453255	2.28185e-07	Down	basal cell adhesion molecule [Source:MGI Symbol;Acc:MGI:1929940]
ENSMUSG00000002997	Prkar2b	447.782	208.609	0.463064	2.00212e-08	Down	protein kinase, cAMP dependent regulatory, type II beta [Source:MGI Symbol;Acc:MGI:97760]
ENSMUSG00000003070	Efna2	9626.48	4135.48	0.291317	0.00384043	Down	ephrin A2 [Source:MGI Symbol;Acc:MGI:102707]
ENSMUSG00000003273	Car11	39.4164	9097.68	0.31169	0.0040484	Down	carbonic anhydrase 11 [Source:MGI Symbol;Acc:MGI:1336193]
ENSMUSG00000003282	Plag1	456.292	1979.31	0.474147	0.00117464	Down	pleiomorphic adenoma gene 1 [Source:MGI Symbol;Acc:MGI:1891916]
ENSMUSG00000003379	Cd79a	114.534	44.9143	0.407799	3.23239e-07	Down	CD79A antigen (immunoglobulin-associated alpha) [Source:MGI Symbol;Acc:MGI:101774]
ENSMUSG00000003418	St8sia6	107.596	37.0732	0.432448	2.50974e-06	Down	ST8 alpha-N-acetyl-neuraminide alpha-2,8-sialyltransferase 6 [Source:MGI Symbol;Acc:MGI:2386797]
ENSMUSG00000003420	Fcgrt	98.9423	210.789	0.423194	1.27674e-10	Down	Fc receptor, IgG, alpha chain transporter [Source:MGI Symbol;Acc:MGI:103017]
ENSMUSG00000003469	Phyhip	1833.9	5768.98	0.431438	0.0183736	Down	phytanoyl-CoA hydroxylase interacting protein [Source:MGI Symbol;Acc:MGI:1860417]
ENSMUSG00000003477	Inmt	31.1983	1.34467	0.0951607	3.27003e-59	Down	indolethylamine N-methyltransferase [Source:MGI Symbol;Acc:MGI:102963]
ENSMUSG00000003500	Impdh1	428.194	2642.42	0.252156	5.62886e-25	Down	inosine 5'-phosphate dehydrogenase 1 [Source:MGI Symbol;Acc:MGI:96567]
[truncated: 2,239 more rows]

## Sheet: Table 4
Table 4. Significant GO enrichment analysis of up-regulated DEGs
GO ID	Term	Category	P_value	P_adjust	Enrichment_score	Gene included
GO:0032747	positive regulation of interleukin-23 production	biological_process	0	0	11.4328	ENSMUSG00000025929; ENSMUSG00000055170; ENSMUSG00000018916; ENSMUSG00000002897; ENSMUSG00000032508
GO:0072537	fibroblast activation	biological_process	0	0	11.4328	ENSMUSG00000025929; ENSMUSG00000022018; ENSMUSG00000002897
GO:0050712	negative regulation of interleukin-1 alpha secretion	biological_process	0	0	11.4328	ENSMUSG00000026073; ENSMUSG00000039942
GO:2000660	negative regulation of interleukin-1-mediated signaling pathway	biological_process	0	0	11.4328	ENSMUSG00000026073; ENSMUSG00000026981
GO:0035456	response to interferon-beta	biological_process	0	0	11.4328	ENSMUSG00000026104; ENSMUSG00000042349; ENSMUSG00000040483; ENSMUSG00000060591; ENSMUSG00000025492; ENSMUSG00000046718; ENSMUSG00000032369
GO:0060333	interferon-gamma-mediated signaling pathway	biological_process	0	0	11.4328	ENSMUSG00000026104; ENSMUSG00000018899; ENSMUSG00000024789
GO:0060544	regulation of necroptotic process	biological_process	0	0	11.4328	ENSMUSG00000026031; ENSMUSG00000057367; ENSMUSG00000032000
GO:1901740	negative regulation of myoblast fusion	biological_process	0	0	11.4328	ENSMUSG00000026031; ENSMUSG00000044103; ENSMUSG00000034855
GO:0030690	Noc1p-Noc2p complex	cellular_component	0	0	11.4328	ENSMUSG00000026029; ENSMUSG00000095567
GO:0033206	meiotic cytokinesis	biological_process	0	0	11.4328	ENSMUSG00000026341; ENSMUSG00000020152
GO:0002237	response to molecule of bacterial origin	biological_process	0	0	11.4328	ENSMUSG00000016529; ENSMUSG00000019850; ENSMUSG00000047139; ENSMUSG00000024339; ENSMUSG00000016206; ENSMUSG00000051439; ENSMUSG00000060802; ENSMUSG00000027995; ENSMUSG00000029380; ENSMUSG00000058427; ENSMUSG00000045322
GO:0060302	negative regulation of cytokine activity	biological_process	0	0	11.4328	ENSMUSG00000016529; ENSMUSG00000048616
GO:2000503	positive regulation of natural killer cell chemotaxis	biological_process	0	0	11.4328	ENSMUSG00000026573; ENSMUSG00000035042; ENSMUSG00000018930; ENSMUSG00000021508
GO:2000538	positive regulation of B cell chemotaxis	biological_process	0	0	11.4328	ENSMUSG00000026573; ENSMUSG00000059456
GO:2000563	positive regulation of CD4-positive, alpha-beta T cell proliferation	biological_process	0	0	11.4328	ENSMUSG00000026573; ENSMUSG00000074272
GO:0031262	Ndc80 complex	cellular_component	0	0	11.4328	ENSMUSG00000026683; ENSMUSG00000024056; ENSMUSG00000005233; ENSMUSG00000074476
GO:0002292	T cell differentiation involved in immune response	biological_process	0	0	11.4328	ENSMUSG00000058715; ENSMUSG00000028064; ENSMUSG00000030144; ENSMUSG00000030142
GO:0002431	Fc receptor mediated stimulatory signaling pathway	biological_process	0	0	11.4328	ENSMUSG00000058715; ENSMUSG00000042228
GO:0032765	positive regulation of mast cell cytokine production	biological_process	0	0	11.4328	ENSMUSG00000058715; ENSMUSG00000028341
GO:0038094	Fc-gamma receptor signaling pathway	biological_process	0	0	11.4328	ENSMUSG00000058715; ENSMUSG00000030144; ENSMUSG00000030142
GO:0019957	C-C chemokine binding	molecular_function	0	0	11.4328	ENSMUSG00000037872; ENSMUSG00000044786; ENSMUSG00000044534; ENSMUSG00000025804; ENSMUSG00000079227
GO:2000016	negative regulation of determination of dorsal identity	biological_process	0	0	11.4328	ENSMUSG00000042901; ENSMUSG00000025408
GO:1990622	CHOP-ATF3 complex	cellular_component	0	0	11.4328	ENSMUSG00000026628; ENSMUSG00000025408
GO:0015939	pantothenate metabolic process	biological_process	0	0	11.4328	ENSMUSG00000020010; ENSMUSG00000037440
GO:0017159	pantetheine hydrolase activity	molecular_function	0	0	11.4328	ENSMUSG00000020010; ENSMUSG00000037440
GO:1902532	negative regulation of intracellular signal transduction	biological_process	0	0	11.4328	ENSMUSG00000020108; ENSMUSG00000042228
GO:0030369	ICAM-3 receptor activity	molecular_function	0	0	11.4328	ENSMUSG00000000290; ENSMUSG00000030830
GO:0034687	integrin alphaL-beta2 complex	cellular_component	0	0	11.4328	ENSMUSG00000000290; ENSMUSG00000030830
GO:0070947	neutrophil mediated killing of fungus	biological_process	0	0	11.4328	ENSMUSG00000020125; ENSMUSG00000015950
GO:0042537	benzene-containing compound metabolic process	biological_process	0	0	11.4328	ENSMUSG00000020250; ENSMUSG00000024087
GO:0008269	JAK pathway signal transduction adaptor activity	molecular_function	0	0	11.4328	ENSMUSG00000020027; ENSMUSG00000005057
GO:0042094	interleukin-2 biosynthetic process	biological_process	0	0	11.4328	ENSMUSG00000035873; ENSMUSG00000022514
GO:0032877	positive regulation of DNA endoreduplication	biological_process	0	0	11.4328	ENSMUSG00000020185; ENSMUSG00000046179
GO:0001781	neutrophil apoptotic process	biological_process	0	0	11.4328	ENSMUSG00000055170; ENSMUSG00000025746; ENSMUSG00000045502
GO:0060557	positive regulation of vitamin D biosynthetic process	biological_process	0	0	11.4328	ENSMUSG00000055170; ENSMUSG00000024401
GO:0060559	positive regulation of calcidiol 1-monooxygenase activity	biological_process	0	0	11.4328	ENSMUSG00000055170; ENSMUSG00000024401; ENSMUSG00000027398
GO:2000309	positive regulation of tumor necrosis factor (ligand) superfamily member 11 production	biological_process	0	0	11.4328	ENSMUSG00000055170; ENSMUSG00000025473
GO:0044565	dendritic cell proliferation	biological_process	0	0	11.4328	ENSMUSG00000020115; ENSMUSG00000039285
GO:0010956	negative regulation of calcidiol 1-monooxygenase activity	biological_process	0	0	11.4328	ENSMUSG00000006724; ENSMUSG00000028163; ENSMUSG00000029275
GO:0010980	positive regulation of vitamin D 24-hydroxylase activity	biological_process	0	0	11.4328	ENSMUSG00000006724; ENSMUSG00000022479; ENSMUSG00000000182
GO:0042369	vitamin D catabolic process	biological_process	0	0	11.4328	ENSMUSG00000006724; ENSMUSG00000000182
GO:1990617	CHOP-ATF4 complex	cellular_component	0	0	11.4328	ENSMUSG00000025408; ENSMUSG00000042406
GO:0004372	glycine hydroxymethyltransferase activity	molecular_function	0	0	11.4328	ENSMUSG00000025403; ENSMUSG00000020534
GO:0019264	glycine biosynthetic process from serine	biological_process	0	0	11.4328	ENSMUSG00000025403; ENSMUSG00000020534
GO:0050220	prostaglandin-E synthase activity	molecular_function	0	0	11.4328	ENSMUSG00000071072; ENSMUSG00000050737; ENSMUSG00000026820
GO:0010535	positive regulation of activation of JAK2 kinase activity	biological_process	0	0	11.4328	ENSMUSG00000025383; ENSMUSG00000004296; ENSMUSG00000031980
GO:0042510	regulation of tyrosine phosphorylation of Stat1 protein	biological_process	0	0	11.4328	ENSMUSG00000025383; ENSMUSG00000004296; ENSMUSG00000038037
GO:0042520	positive regulation of tyrosine phosphorylation of Stat4 protein	biological_process	0	0	11.4328	ENSMUSG00000025383; ENSMUSG00000004296; ENSMUSG00000027776
GO:0045519	interleukin-23 receptor binding	molecular_function	0	0	11.4328	ENSMUSG00000025383; ENSMUSG00000004296
GO:0070743	interleukin-23 complex	cellular_component	0	0	11.4328	ENSMUSG00000025383; ENSMUSG00000004296
GO:0042508	tyrosine phosphorylation of Stat1 protein	biological_process	0	0	11.4328	ENSMUSG00000058755; ENSMUSG00000024789
GO:0038061	NIK/NF-kappaB signaling	biological_process	0	0	11.4328	ENSMUSG00000020275; ENSMUSG00000024927; ENSMUSG00000025225; ENSMUSG00000028163; ENSMUSG00000002983
GO:2000627	positive regulation of miRNA catabolic process	biological_process	0	0	11.4328	ENSMUSG00000020464; ENSMUSG00000042677
GO:0031577	spindle checkpoint	biological_process	0	0	11.4328	ENSMUSG00000069910; ENSMUSG00000020897; ENSMUSG00000017716
GO:0043514	interleukin-12 complex	cellular_component	0	0	11.4328	ENSMUSG00000004296; ENSMUSG00000027776
GO:0034124	regulation of MyD88-dependent toll-like receptor signaling pathway	biological_process	0	0	11.4328	ENSMUSG00000018899; ENSMUSG00000025498
GO:0072559	NLRP3 inflammasome complex	cellular_component	0	0	11.4328	ENSMUSG00000032691; ENSMUSG00000022575; ENSMUSG00000030793; ENSMUSG00000025888; ENSMUSG00000033538
GO:0006565	L-serine catabolic process	biological_process	0	0	11.4328	ENSMUSG00000020534; ENSMUSG00000029597
GO:1902936	phosphatidylinositol bisphosphate binding	molecular_function	0	0	11.4328	ENSMUSG00000048070; ENSMUSG00000056201
GO:0005944	phosphatidylinositol 3-kinase complex, class IB	cellular_component	0	0	11.4328	ENSMUSG00000020901; ENSMUSG00000046207; ENSMUSG00000020573
GO:0042269	regulation of natural killer cell mediated cytotoxicity	biological_process	0	0	11.4328	ENSMUSG00000046207; ENSMUSG00000059201
GO:0072604	interleukin-6 secretion	biological_process	0	0	11.4328	ENSMUSG00000020826; ENSMUSG00000059201
GO:0010819	regulation of T cell chemotaxis	biological_process	0	0	11.4328	ENSMUSG00000001123; ENSMUSG00000034855
GO:0003050	regulation of systemic arterial blood pressure by atrial natriuretic peptide	biological_process	0	0	11.4328	ENSMUSG00000020684; ENSMUSG00000005220
GO:0031729	CCR4 chemokine receptor binding	molecular_function	0	0	11.4328	ENSMUSG00000035042; ENSMUSG00000031780
GO:0042531	positive regulation of tyrosine phosphorylation of STAT protein	biological_process	0	0	11.4328	ENSMUSG00000035042; ENSMUSG00000022831; ENSMUSG00000042228
GO:0002679	respiratory burst involved in defense response	biological_process	0	0	11.4328	ENSMUSG00000009350; ENSMUSG00000015950
GO:0005130	granulocyte colony-stimulating factor receptor binding	molecular_function	0	0	11.4328	ENSMUSG00000038067; ENSMUSG00000074272
GO:1902728	positive regulation of growth factor dependent skeletal muscle satellite cell proliferation	biological_process	0	0	11.4328	ENSMUSG00000004040; ENSMUSG00000024789
GO:0071133	alpha9-beta1 integrin-ADAM8 complex	cellular_component	0	0	11.4328	ENSMUSG00000020689; ENSMUSG00000025473
GO:0034157	positive regulation of toll-like receptor 7 signaling pathway	biological_process	0	0	11.4328	ENSMUSG00000020641; ENSMUSG00000027843
GO:0034165	positive regulation of toll-like receptor 9 signaling pathway	biological_process	0	0	11.4328	ENSMUSG00000020641; ENSMUSG00000027843
GO:0033862	UMP kinase activity	molecular_function	0	0	11.4328	ENSMUSG00000020638; ENSMUSG00000028719
GO:0070427	nucleotide-binding oligomerization domain containing 1 signaling pathway	biological_process	0	0	11.4328	ENSMUSG00000021025; ENSMUSG00000041135
GO:0004947	bradykinin receptor activity	molecular_function	0	0	11.4328	ENSMUSG00000021070; ENSMUSG00000041347
GO:0060545	positive regulation of necroptotic process	biological_process	0	0	11.4328	ENSMUSG00000021408; ENSMUSG00000022221
GO:0060585	positive regulation of prostaglandin-endoperoxide synthase activity	biological_process	0	0	11.4328	ENSMUSG00000021367; ENSMUSG00000028635; ENSMUSG00000055994
GO:0043313	regulation of neutrophil degranulation	biological_process	0	0	11.4328	ENSMUSG00000021457; ENSMUSG00000032739
GO:0000942	condensed nuclear chromosome outer kinetochore	cellular_component	0	0	11.4328	ENSMUSG00000041431; ENSMUSG00000024056; ENSMUSG00000027379; ENSMUSG00000030867
GO:0004731	purine-nucleoside phosphorylase activity	molecular_function	0	0	11.4328	ENSMUSG00000021871; ENSMUSG00000068417
GO:0019884	antigen processing and presentation of exogenous antigen	biological_process	0	0	11.4328	ENSMUSG00000022216; ENSMUSG00000079197; ENSMUSG00000015947
GO:0023035	CD40 signaling pathway	biological_process	0	0	11.4328	ENSMUSG00000047098; ENSMUSG00000059866
GO:0070946	neutrophil mediated killing of gram-positive bacterium	biological_process	0	0	11.4328	ENSMUSG00000040314; ENSMUSG00000015950
GO:0014839	myoblast migration involved in skeletal muscle regeneration	biological_process	0	0	11.4328	ENSMUSG00000022089; ENSMUSG00000024659
GO:0010727	negative regulation of hydrogen peroxide metabolic process	biological_process	0	0	11.4328	ENSMUSG00000039942; ENSMUSG00000043613
GO:0004911	interleukin-2 receptor activity	molecular_function	0	0	11.4328	ENSMUSG00000068227; ENSMUSG00000026770
GO:0019976	interleukin-2 binding	molecular_function	0	0	11.4328	ENSMUSG00000068227; ENSMUSG00000026770; ENSMUSG00000031304
GO:1902622	regulation of neutrophil migration	biological_process	0	0	11.4328	ENSMUSG00000033220; ENSMUSG00000032508
GO:1990037	Lewy body core	cellular_component	0	0	11.4328	ENSMUSG00000042406; ENSMUSG00000031770
GO:0070561	vitamin D receptor signaling pathway	biological_process	0	0	11.4328	ENSMUSG00000022479; ENSMUSG00000024014
GO:0032764	negative regulation of mast cell cytokine production	biological_process	0	0	11.4328	ENSMUSG00000022508; ENSMUSG00000005413
GO:2000098	negative regulation of smooth muscle cell-matrix adhesion	biological_process	0	0	11.4328	ENSMUSG00000022548; ENSMUSG00000037411
GO:0002352	B cell negative selection	biological_process	0	0	11.4328	ENSMUSG00000057789; ENSMUSG00000003873
GO:0010046	response to mycotoxin	biological_process	0	0	11.4328	ENSMUSG00000057789; ENSMUSG00000076441
GO:0046978	TAP1 binding	molecular_function	0	0	11.4328	ENSMUSG00000024308; ENSMUSG00000037321; ENSMUSG00000024339
GO:0046979	TAP2 binding	molecular_function	0	0	11.4328	ENSMUSG00000024308; ENSMUSG00000037321; ENSMUSG00000024339
GO:0015433	peptide antigen-transporting ATPase activity	molecular_function	0	0	11.4328	ENSMUSG00000037321; ENSMUSG00000024339
GO:0019060	intracellular transport of viral protein in host cell	biological_process	0	0	11.4328	ENSMUSG00000037321; ENSMUSG00000024339
GO:0023029	MHC class Ib protein binding	molecular_function	0	0	11.4328	ENSMUSG00000037321; ENSMUSG00000024339
GO:0042287	MHC protein binding	molecular_function	0	0	11.4328	ENSMUSG00000037321; ENSMUSG00000024339; ENSMUSG00000036469
GO:0046967	cytosol to ER transport	biological_process	0	0	11.4328	ENSMUSG00000037321; ENSMUSG00000024339
GO:0046980	tapasin binding	molecular_function	0	0	11.4328	ENSMUSG00000037321; ENSMUSG00000024339
GO:0002439	chronic inflammatory response to antigenic stimulus	biological_process	0	0	11.4328	ENSMUSG00000024401; ENSMUSG00000027597
GO:0032741	positive regulation of interleukin-18 production	biological_process	0	0	11.4328	ENSMUSG00000024401; ENSMUSG00000027995; ENSMUSG00000045322
GO:0002476	antigen processing and presentation of endogenous peptide antigen via MHC class Ib	biological_process	0	0	11.4328	ENSMUSG00000067212; ENSMUSG00000016206
GO:0032398	MHC class Ib protein complex	cellular_component	0	0	11.4328	ENSMUSG00000067212; ENSMUSG00000016206
GO:1901253	negative regulation of intracellular transport of viral material	biological_process	0	0	11.4328	ENSMUSG00000050747; ENSMUSG00000046718
GO:0002374	cytokine secretion involved in immune response	biological_process	0	0	11.4328	ENSMUSG00000042265; ENSMUSG00000041754; ENSMUSG00000027995; ENSMUSG00000055994
GO:0050755	chemokine metabolic process	biological_process	0	0	11.4328	ENSMUSG00000042265; ENSMUSG00000041754
GO:0072672	neutrophil extravasation	biological_process	0	0	11.4328	ENSMUSG00000042265; ENSMUSG00000041754; ENSMUSG00000048534
GO:0045523	interleukin-27 receptor binding	molecular_function	0	0	11.4328	ENSMUSG00000003206; ENSMUSG00000044701
GO:0046466	membrane lipid catabolic process	biological_process	0	0	11.4328	ENSMUSG00000024087; ENSMUSG00000028885
GO:0071727	cellular response to triacyl bacterial lipopeptide	biological_process	0	0	11.4328	ENSMUSG00000051439; ENSMUSG00000027995; ENSMUSG00000044827
GO:1902202	regulation of hepatocyte growth factor receptor signaling pathway	biological_process	0	0	11.4328	ENSMUSG00000024539; ENSMUSG00000027540
GO:0033031	positive regulation of neutrophil apoptotic process	biological_process	0	0	11.4328	ENSMUSG00000024659; ENSMUSG00000005087; ENSMUSG00000045502
GO:0002268	follicular dendritic cell differentiation	biological_process	0	0	11.4328	ENSMUSG00000025225; ENSMUSG00000053175
GO:0033257	Bcl3/NF-kappaB2 complex	cellular_component	0	0	11.4328	ENSMUSG00000025225; ENSMUSG00000053175
GO:0051916	granulocyte colony-stimulating factor binding	molecular_function	0	0	11.4328	ENSMUSG00000059326; ENSMUSG00000028859
GO:0002752	cell surface pattern recognition receptor signaling pathway	biological_process	0	0	11.4328	ENSMUSG00000026835; ENSMUSG00000027995; ENSMUSG00000051314
GO:1902524	positive regulation of protein K48-linked ubiquitination	biological_process	0	0	11.4328	ENSMUSG00000026946; ENSMUSG00000057367
GO:0001869	negative regulation of complement activation, lectin pathway	biological_process	0	0	11.4328	ENSMUSG00000023224; ENSMUSG00000030111
GO:0097136	Bcl-2 family protein complex	cellular_component	0	0	11.4328	ENSMUSG00000007659; ENSMUSG00000038612; ENSMUSG00000003873
GO:0002232	leukocyte chemotaxis involved in inflammatory response	biological_process	0	0	11.4328	ENSMUSG00000016024; ENSMUSG00000051314
GO:0003692	left-handed Z-DNA binding	molecular_function	0	0	11.4328	ENSMUSG00000027514; ENSMUSG00000027951
GO:0032493	response to bacterial lipoprotein	biological_process	0	0	11.4328	ENSMUSG00000027995; ENSMUSG00000044827; ENSMUSG00000051498
GO:0035354	Toll-like receptor 1-Toll-like receptor 2 protein complex	cellular_component	0	0	11.4328	ENSMUSG00000027995; ENSMUSG00000044827
GO:0035355	Toll-like receptor 2-Toll-like receptor 6 protein complex	cellular_component	0	0	11.4328	ENSMUSG00000027995; ENSMUSG00000044827; ENSMUSG00000051498
GO:0042495	detection of triacyl bacterial lipopeptide	biological_process	0	0	11.4328	ENSMUSG00000027995; ENSMUSG00000044827
GO:0042496	detection of diacyl bacterial lipopeptide	biological_process	0	0	11.4328	ENSMUSG00000027995; ENSMUSG00000051498
GO:0042497	triacyl lipopeptide binding	molecular_function	0	0	11.4328	ENSMUSG00000027995; ENSMUSG00000044827
GO:0042498	diacyl lipopeptide binding	molecular_function	0	0	11.4328	ENSMUSG00000027995; ENSMUSG00000051498
GO:0004743	pyruvate kinase activity	molecular_function	0	0	11.4328	ENSMUSG00000041237; ENSMUSG00000032294
GO:0070488	neutrophil aggregation	biological_process	0	0	11.4328	ENSMUSG00000056054; ENSMUSG00000056071
GO:0035606	peptidyl-cysteine S-trans-nitrosylation	biological_process	0	0	11.4328	ENSMUSG00000056071; ENSMUSG00000057666
GO:0032817	regulation of natural killer cell proliferation	biological_process	0	0	11.4328	ENSMUSG00000027843; ENSMUSG00000059201
GO:1902523	positive regulation of protein K63-linked ubiquitination	biological_process	0	0	11.4328	ENSMUSG00000027843; ENSMUSG00000057367
GO:0071065	alpha9-beta1 integrin-vascular cell adhesion molecule-1 complex	cellular_component	0	0	11.4328	ENSMUSG00000027962; ENSMUSG00000025473
GO:0034136	negative regulation of toll-like receptor 2 signaling pathway	biological_process	0	0	11.4328	ENSMUSG00000042228; ENSMUSG00000055994
GO:0045136	development of secondary sexual characteristics	biological_process	0	0	11.4328	ENSMUSG00000028413; ENSMUSG00000003873
GO:0035434	copper ion transmembrane transport	biological_process	0	0	11.4328	ENSMUSG00000066152; ENSMUSG00000066150
GO:0072719	cellular response to cisplatin	biological_process	0	0	11.4328	ENSMUSG00000066150; ENSMUSG00000005413
GO:0030692	Noc4p-Nop14p complex	cellular_component	0	0	11.4328	ENSMUSG00000036693; ENSMUSG00000033294
GO:0050135	NAD(P)+ nucleosidase activity	molecular_function	0	0	11.4328	ENSMUSG00000029082; ENSMUSG00000029084
GO:0002380	immunoglobulin secretion involved in immune response	biological_process	0	0	11.4328	ENSMUSG00000033467; ENSMUSG00000008496
GO:0050902	leukocyte adhesive activation	biological_process	0	0	11.4328	ENSMUSG00000048163; ENSMUSG00000031778
GO:0015966	diadenosine tetraphosphate biosynthetic process	biological_process	0	0	11.4328	ENSMUSG00000029777; ENSMUSG00000031948
GO:0004942	anaphylatoxin receptor activity	molecular_function	0	0	11.4328	ENSMUSG00000040552; ENSMUSG00000049130
GO:0044793	negative regulation by host of viral process	biological_process	0	0	11.4328	ENSMUSG00000074272; ENSMUSG00000032496
GO:0035419	activation of MAPK activity involved in innate immune response	biological_process	0	0	11.4328	ENSMUSG00000025473; ENSMUSG00000055994
GO:0032607	interferon-alpha production	biological_process	0	0	11.4328	ENSMUSG00000025498; ENSMUSG00000039285
GO:0032640	tumor necrosis factor production	biological_process	0	0	11.4328	ENSMUSG00000045322; ENSMUSG00000039285
GO:0071791	chemokine (C-C motif) ligand 5 binding	molecular_function	0	0	11.4328	ENSMUSG00000025804; ENSMUSG00000079227
GO:0002376	immune system process	biological_process	6.52389e-57	5.6509e-56	4.37135	ENSMUSG00000026011; ENSMUSG00000070034; ENSMUSG00000026285; ENSMUSG00000026415; ENSMUSG00000062593; ENSMUSG00000033307; ENSMUSG00000020115; ENSMUSG00000025383; ENSMUSG00000020476; ENSMUSG00000020437; ENSMUSG00000046879; ENSMUSG00000018899; ENSMUSG00000032691; ENSMUSG00000001123; ENSMUSG00000000275; ENSMUSG00000038517; ENSMUSG00000053797; ENSMUSG00000017830; ENSMUSG00000048498; ENSMUSG00000047798;…
GO:0006954	inflammatory response	biological_process	2.54604e-50	2.20269e-49	4.59628	ENSMUSG00000025929; ENSMUSG00000041872; ENSMUSG00000026177; ENSMUSG00000016524; ENSMUSG00000016529; ENSMUSG00000016528; ENSMUSG00000064246; ENSMUSG00000003051; ENSMUSG00000032487; ENSMUSG00000026582; ENSMUSG00000026580; ENSMUSG00000026573; ENSMUSG00000037872; ENSMUSG00000019850; ENSMUSG00000037440; ENSMUSG00000033307; ENSMUSG00000025383; ENSMUSG00000020275; ENSMUSG00000020400; ENSMUSG00000032691;…
GO:0070062	extracellular exosome	cellular_component	1.1199e-39	9.67714e-39	1.8487	ENSMUSG00000067780; ENSMUSG00000026064; ENSMUSG00000026088; ENSMUSG00000048234; ENSMUSG00000073676; ENSMUSG00000026234; ENSMUSG00000004451; ENSMUSG00000026341; ENSMUSG00000042510; ENSMUSG00000026417; ENSMUSG00000016528; ENSMUSG00000064246; ENSMUSG00000026395; ENSMUSG00000026473; ENSMUSG00000033684; ENSMUSG00000060519; ENSMUSG00000073530; ENSMUSG00000026701; ENSMUSG00000059089; ENSMUSG00000059498;…
GO:0045087	innate immune response	biological_process	1.44346e-34	1.24581e-33	3.45992	ENSMUSG00000070034; ENSMUSG00000058715; ENSMUSG00000037440; ENSMUSG00000033307; ENSMUSG00000020115; ENSMUSG00000025383; ENSMUSG00000020275; ENSMUSG00000046879; ENSMUSG00000018899; ENSMUSG00000032691; ENSMUSG00000000275; ENSMUSG00000038517; ENSMUSG00000053797; ENSMUSG00000017830; ENSMUSG00000020641; ENSMUSG00000076612; ENSMUSG00000021457; ENSMUSG00000078945; ENSMUSG00000059456; ENSMUSG00000022575;…
GO:0006955	immune response	biological_process	6.211e-31	5.3541e-30	4.05521	ENSMUSG00000026011; ENSMUSG00000026415; ENSMUSG00000016524; ENSMUSG00000016529; ENSMUSG00000006014; ENSMUSG00000026573; ENSMUSG00000026656; ENSMUSG00000055170; ENSMUSG00000025383; ENSMUSG00000058755; ENSMUSG00000034394; ENSMUSG00000002699; ENSMUSG00000018916; ENSMUSG00000035385; ENSMUSG00000035373; ENSMUSG00000020676; ENSMUSG00000035352; ENSMUSG00000035042; ENSMUSG00000019122; ENSMUSG00000000982;…
GO:0005615	extracellular space	cellular_component	9.27631e-28	7.98695e-27	2.03847	ENSMUSG00000025929; ENSMUSG00000041872; ENSMUSG00000026121; ENSMUSG00000047443; ENSMUSG00000073601; ENSMUSG00000037035; ENSMUSG00000026417; ENSMUSG00000016524; ENSMUSG00000016529; ENSMUSG00000064246; ENSMUSG00000006014; ENSMUSG00000026479; ENSMUSG00000033684; ENSMUSG00000026701; ENSMUSG00000026582; ENSMUSG00000026580; ENSMUSG00000026573; ENSMUSG00000006403; ENSMUSG00000037942; ENSMUSG00000020010;…
GO:0051607	defense response to virus	biological_process	1.35744e-25	1.16737e-24	4.89976	ENSMUSG00000026395; ENSMUSG00000066800; ENSMUSG00000020108; ENSMUSG00000037202; ENSMUSG00000055170; ENSMUSG00000020115; ENSMUSG00000025383; ENSMUSG00000004296; ENSMUSG00000018899; ENSMUSG00000032691; ENSMUSG00000000275; ENSMUSG00000017830; ENSMUSG00000020641; ENSMUSG00000009585; ENSMUSG00000022901; ENSMUSG00000000386; ENSMUSG00000024079; ENSMUSG00000024349; ENSMUSG00000045932; ENSMUSG00000074896;…
GO:0071222	cellular response to lipopolysaccharide	biological_process	2.75976e-25	2.3705e-24	5.71638	ENSMUSG00000026104; ENSMUSG00000026234; ENSMUSG00000016529; ENSMUSG00000059089; ENSMUSG00000019850; ENSMUSG00000035673; ENSMUSG00000055170; ENSMUSG00000020484; ENSMUSG00000004296; ENSMUSG00000032691; ENSMUSG00000018920; ENSMUSG00000020826; ENSMUSG00000035385; ENSMUSG00000020638; ENSMUSG00000022500; ENSMUSG00000022901; ENSMUSG00000075122; ENSMUSG00000002250; ENSMUSG00000024401; ENSMUSG00000051439;…
GO:0009615	response to virus	biological_process	3.42828e-25	2.94121e-24	7.47527	ENSMUSG00000026573; ENSMUSG00000026630; ENSMUSG00000020075; ENSMUSG00000055170; ENSMUSG00000020227; ENSMUSG00000035042; ENSMUSG00000017830; ENSMUSG00000020641; ENSMUSG00000079017; ENSMUSG00000000386; ENSMUSG00000024401; ENSMUSG00000024079; ENSMUSG00000045932; ENSMUSG00000034459; ENSMUSG00000026822; ENSMUSG00000026896; ENSMUSG00000007659; ENSMUSG00000027951; ENSMUSG00000040296; ENSMUSG00000029561;…
GO:0005515	protein binding	molecular_function	3.91177e-25	3.35201e-24	1.46481	ENSMUSG00000061024; ENSMUSG00000026121; ENSMUSG00000048234; ENSMUSG00000026104; ENSMUSG00000026029; ENSMUSG00000026180; ENSMUSG00000026222; ENSMUSG00000026234; ENSMUSG00000026285; ENSMUSG00000073601; ENSMUSG00000026341; ENSMUSG00000026355; ENSMUSG00000016528; ENSMUSG00000026430; ENSMUSG00000042349; ENSMUSG00000042429; ENSMUSG00000041483; ENSMUSG00000026395; ENSMUSG00000026480; ENSMUSG00000026479;…
GO:0005737	cytoplasm	cellular_component	1.08712e-24	9.30451e-24	1.35369	ENSMUSG00000025929; ENSMUSG00000041859; ENSMUSG00000026064; ENSMUSG00000026073; ENSMUSG00000026104; ENSMUSG00000073676; ENSMUSG00000026031; ENSMUSG00000026029; ENSMUSG00000026020; ENSMUSG00000026222; ENSMUSG00000026234; ENSMUSG00000044337; ENSMUSG00000034343; ENSMUSG00000026341; ENSMUSG00000042510; ENSMUSG00000016528; ENSMUSG00000026430; ENSMUSG00000042349; ENSMUSG00000009772; ENSMUSG00000064246;…
GO:0032496	response to lipopolysaccharide	biological_process	1.08469e-23	9.2727e-23	4.62547	ENSMUSG00000026104; ENSMUSG00000026177; ENSMUSG00000016528; ENSMUSG00000032487; ENSMUSG00000026480; ENSMUSG00000020125; ENSMUSG00000020227; ENSMUSG00000006724; ENSMUSG00000020826; ENSMUSG00000001123; ENSMUSG00000051748; ENSMUSG00000021025; ENSMUSG00000041347; ENSMUSG00000040314; ENSMUSG00000022074; ENSMUSG00000039942; ENSMUSG00000032501; ENSMUSG00000022500; ENSMUSG00000024401; ENSMUSG00000024079;…
GO:0030593	neutrophil chemotaxis	biological_process	2.62741e-23	2.24343e-22	6.66911	ENSMUSG00000026180; ENSMUSG00000059498; ENSMUSG00000058715; ENSMUSG00000000290; ENSMUSG00000055170; ENSMUSG00000035385; ENSMUSG00000035373; ENSMUSG00000020676; ENSMUSG00000035352; ENSMUSG00000035042; ENSMUSG00000019122; ENSMUSG00000000982; ENSMUSG00000018930; ENSMUSG00000021457; ENSMUSG00000022488; ENSMUSG00000042265; ENSMUSG00000041754; ENSMUSG00000034116; ENSMUSG00000027398; ENSMUSG00000056054;…
GO:0016020	membrane	cellular_component	1.30016e-20	1.10884e-19	1.30283	ENSMUSG00000041859; ENSMUSG00000026064; ENSMUSG00000026121; ENSMUSG00000026088; ENSMUSG00000048234; ENSMUSG00000026073; ENSMUSG00000026068; ENSMUSG00000025981; ENSMUSG00000073676; ENSMUSG00000026020; ENSMUSG00000026011; ENSMUSG00000026180; ENSMUSG00000026177; ENSMUSG00000047330; ENSMUSG00000026234; ENSMUSG00000044337; ENSMUSG00000026271; ENSMUSG00000026285; ENSMUSG00000004451; ENSMUSG00000050777;…
GO:0005634	nucleus	cellular_component	1.50333e-20	1.28059e-19	1.34657	ENSMUSG00000061024; ENSMUSG00000041859; ENSMUSG00000026064; ENSMUSG00000037447; ENSMUSG00000026049; ENSMUSG00000026104; ENSMUSG00000002881; ENSMUSG00000026029; ENSMUSG00000026020; ENSMUSG00000070034; ENSMUSG00000026222; ENSMUSG00000026234; ENSMUSG00000034343; ENSMUSG00000026355; ENSMUSG00000016528; ENSMUSG00000026430; ENSMUSG00000042349; ENSMUSG00000009772; ENSMUSG00000003051; ENSMUSG00000041483;…
GO:0006935	chemotaxis	biological_process	2.17723e-19	1.85245e-18	4.39722	ENSMUSG00000026180; ENSMUSG00000044337; ENSMUSG00000026573; ENSMUSG00000018920; ENSMUSG00000001123; ENSMUSG00000035385; ENSMUSG00000035373; ENSMUSG00000020676; ENSMUSG00000035352; ENSMUSG00000035042; ENSMUSG00000019122; ENSMUSG00000000982; ENSMUSG00000018930; ENSMUSG00000020573; ENSMUSG00000074715; ENSMUSG00000033220; ENSMUSG00000022488; ENSMUSG00000045551; ENSMUSG00000052270; ENSMUSG00000079700;…
GO:0005886	plasma membrane	cellular_component	9.61559e-19	8.17155e-18	1.45026	ENSMUSG00000026064; ENSMUSG00000026121; ENSMUSG00000026073; ENSMUSG00000026029; ENSMUSG00000026011; ENSMUSG00000026180; ENSMUSG00000026177; ENSMUSG00000044337; ENSMUSG00000026271; ENSMUSG00000026285; ENSMUSG00000004451; ENSMUSG00000026415; ENSMUSG00000026417; ENSMUSG00000042429; ENSMUSG00000026395; ENSMUSG00000026358; ENSMUSG00000026475; ENSMUSG00000026582; ENSMUSG00000026581; ENSMUSG00000026670;…
GO:0050830	defense response to Gram-positive bacterium	biological_process	1.9297e-18	1.63797e-17	5.19671	ENSMUSG00000020115; ENSMUSG00000009350; ENSMUSG00000094338; ENSMUSG00000062727; ENSMUSG00000058385; ENSMUSG00000069268; ENSMUSG00000040314; ENSMUSG00000024300; ENSMUSG00000024401; ENSMUSG00000067212; ENSMUSG00000038274; ENSMUSG00000060802; ENSMUSG00000003283; ENSMUSG00000016024; ENSMUSG00000027995; ENSMUSG00000042250; ENSMUSG00000040253; ENSMUSG00000028268; ENSMUSG00000028270; ENSMUSG00000041135;…
GO:0000786	nucleosome	cellular_component	3.78212e-18	3.20656e-17	5.38973	ENSMUSG00000016559; ENSMUSG00000101355; ENSMUSG00000096807; ENSMUSG00000067455; ENSMUSG00000064288; ENSMUSG00000063021; ENSMUSG00000058773; ENSMUSG00000101972; ENSMUSG00000069308; ENSMUSG00000069305; ENSMUSG00000069302; ENSMUSG00000062727; ENSMUSG00000060639; ENSMUSG00000061991; ENSMUSG00000099517; ENSMUSG00000064168; ENSMUSG00000100210; ENSMUSG00000069274; ENSMUSG00000052565; ENSMUSG00000069273;…
GO:0006334	nucleosome assembly	biological_process	6.47618e-18	5.48418e-17	4.80696	ENSMUSG00000057113; ENSMUSG00000000567; ENSMUSG00000094338; ENSMUSG00000101355; ENSMUSG00000096807; ENSMUSG00000067455; ENSMUSG00000064288; ENSMUSG00000095217; ENSMUSG00000058773; ENSMUSG00000101972; ENSMUSG00000069308; ENSMUSG00000069305; ENSMUSG00000062727; ENSMUSG00000060639; ENSMUSG00000069300; ENSMUSG00000099517; ENSMUSG00000064168; ENSMUSG00000100210; ENSMUSG00000069274; ENSMUSG00000052565;…
GO:0050729	positive regulation of inflammatory response	biological_process	6.64746e-18	5.62261e-17	5.62565	ENSMUSG00000026573; ENSMUSG00000020122; ENSMUSG00000020400; ENSMUSG00000035385; ENSMUSG00000035373; ENSMUSG00000020676; ENSMUSG00000035352; ENSMUSG00000035042; ENSMUSG00000019122; ENSMUSG00000000982; ENSMUSG00000018930; ENSMUSG00000039942; ENSMUSG00000055447; ENSMUSG00000034786; ENSMUSG00000024401; ENSMUSG00000024789; ENSMUSG00000037820; ENSMUSG00000027995; ENSMUSG00000056054; ENSMUSG00000056071;…
GO:0071346	cellular response to interferon-gamma	biological_process	1.23129e-17	1.04024e-16	6.29969	ENSMUSG00000026573; ENSMUSG00000004296; ENSMUSG00000020826; ENSMUSG00000035385; ENSMUSG00000035373; ENSMUSG00000020676; ENSMUSG00000035352; ENSMUSG00000035042; ENSMUSG00000019122; ENSMUSG00000000982; ENSMUSG00000018930; ENSMUSG00000060550; ENSMUSG00000105504; ENSMUSG00000040253; ENSMUSG00000028268; ENSMUSG00000028270; ENSMUSG00000071005; ENSMUSG00000034438; ENSMUSG00000029298; ENSMUSG00000079363;…
GO:0046982	protein heterodimerization activity	molecular_function	3.42969e-17	2.89413e-16	2.35987	ENSMUSG00000026031; ENSMUSG00000026029; ENSMUSG00000037035; ENSMUSG00000042429; ENSMUSG00000026628; ENSMUSG00000019794; ENSMUSG00000075266; ENSMUSG00000020178; ENSMUSG00000000290; ENSMUSG00000020248; ENSMUSG00000020227; ENSMUSG00000025408; ENSMUSG00000039994; ENSMUSG00000002578; ENSMUSG00000025348; ENSMUSG00000020484; ENSMUSG00000018654; ENSMUSG00000020122; ENSMUSG00000057113; ENSMUSG00000004296;…
GO:0006915	apoptotic process	biological_process	3.91321e-17	3.29828e-16	2.2824	ENSMUSG00000026031; ENSMUSG00000026029; ENSMUSG00000070034; ENSMUSG00000026285; ENSMUSG00000004451; ENSMUSG00000016524; ENSMUSG00000026430; ENSMUSG00000009772; ENSMUSG00000064246; ENSMUSG00000019850; ENSMUSG00000019970; ENSMUSG00000020108; ENSMUSG00000037202; ENSMUSG00000020077; ENSMUSG00000019942; ENSMUSG00000015312; ENSMUSG00000019979; ENSMUSG00000035873; ENSMUSG00000020205; ENSMUSG00000055170;…
GO:0005125	cytokine activity	molecular_function	4.81828e-17	4.05637e-16	3.22743	ENSMUSG00000025929; ENSMUSG00000041872; ENSMUSG00000037035; ENSMUSG00000016524; ENSMUSG00000016529; ENSMUSG00000026573; ENSMUSG00000033307; ENSMUSG00000055170; ENSMUSG00000025383; ENSMUSG00000058755; ENSMUSG00000034394; ENSMUSG00000004296; ENSMUSG00000018916; ENSMUSG00000018920; ENSMUSG00000035385; ENSMUSG00000035373; ENSMUSG00000020676; ENSMUSG00000035352; ENSMUSG00000035042; ENSMUSG00000019122;…
GO:0005576	extracellular region	cellular_component	1.26283e-16	1.0619e-15	1.67983	ENSMUSG00000067780; ENSMUSG00000025929; ENSMUSG00000041872; ENSMUSG00000026073; ENSMUSG00000047443; ENSMUSG00000037035; ENSMUSG00000026417; ENSMUSG00000016524; ENSMUSG00000016529; ENSMUSG00000064246; ENSMUSG00000006014; ENSMUSG00000026479; ENSMUSG00000033684; ENSMUSG00000026573; ENSMUSG00000026656; ENSMUSG00000006403; ENSMUSG00000037942; ENSMUSG00000037202; ENSMUSG00000020077; ENSMUSG00000033307;…
GO:0034097	response to cytokine	biological_process	1.26479e-16	1.06231e-15	5.52584	ENSMUSG00000026104; ENSMUSG00000016528; ENSMUSG00000032487; ENSMUSG00000020275; ENSMUSG00000018920; ENSMUSG00000035042; ENSMUSG00000004040; ENSMUSG00000066361; ENSMUSG00000066363; ENSMUSG00000041481; ENSMUSG00000079014; ENSMUSG00000058207; ENSMUSG00000079012; ENSMUSG00000021091; ENSMUSG00000022146; ENSMUSG00000024927; ENSMUSG00000016496; ENSMUSG00000025225; ENSMUSG00000007659; ENSMUSG00000027947;…
GO:0042832	defense response to protozoan	biological_process	1.27726e-16	1.07153e-15	7.50275	ENSMUSG00000026177; ENSMUSG00000016529; ENSMUSG00000055170; ENSMUSG00000004296; ENSMUSG00000069874; ENSMUSG00000034266; ENSMUSG00000054072; ENSMUSG00000039699; ENSMUSG00000047810; ENSMUSG00000017652; ENSMUSG00000027776; ENSMUSG00000040253; ENSMUSG00000028268; ENSMUSG00000028270; ENSMUSG00000025746; ENSMUSG00000029298; ENSMUSG00000105096; ENSMUSG00000104713; ENSMUSG00000053175; ENSMUSG00000030748;…
GO:0032760	positive regulation of tumor necrosis factor production	biological_process	3.83493e-16	3.21348e-15	5.71638	ENSMUSG00000026234; ENSMUSG00000058715; ENSMUSG00000055170; ENSMUSG00000025383; ENSMUSG00000004296; ENSMUSG00000001123; ENSMUSG00000035385; ENSMUSG00000000982; ENSMUSG00000018930; ENSMUSG00000021408; ENSMUSG00000067212; ENSMUSG00000051439; ENSMUSG00000024789; ENSMUSG00000027347; ENSMUSG00000016024; ENSMUSG00000027995; ENSMUSG00000041135; ENSMUSG00000056529; ENSMUSG00000059201; ENSMUSG00000038058;…
GO:0070098	chemokine-mediated signaling pathway	biological_process	3.88309e-16	3.25005e-15	6.38108	ENSMUSG00000044337; ENSMUSG00000026573; ENSMUSG00000037872; ENSMUSG00000035385; ENSMUSG00000035373; ENSMUSG00000020676; ENSMUSG00000035352; ENSMUSG00000035042; ENSMUSG00000019122; ENSMUSG00000000982; ENSMUSG00000018930; ENSMUSG00000059456; ENSMUSG00000071005; ENSMUSG00000029371; ENSMUSG00000029380; ENSMUSG00000058427; ENSMUSG00000029417; ENSMUSG00000034855; ENSMUSG00000023078; ENSMUSG00000031779;…
GO:0070374	positive regulation of ERK1 and ERK2 cascade	biological_process	1.1282e-15	9.43178e-15	3.38247	ENSMUSG00000044337; ENSMUSG00000064246; ENSMUSG00000026573; ENSMUSG00000033307; ENSMUSG00000052681; ENSMUSG00000020122; ENSMUSG00000060216; ENSMUSG00000035385; ENSMUSG00000035373; ENSMUSG00000020676; ENSMUSG00000035352; ENSMUSG00000035042; ENSMUSG00000019122; ENSMUSG00000000982; ENSMUSG00000018930; ENSMUSG00000020689; ENSMUSG00000020591; ENSMUSG00000054204; ENSMUSG00000021360; ENSMUSG00000059456;…
GO:0008009	chemokine activity	molecular_function	1.71854e-15	1.43504e-14	6.61897	ENSMUSG00000026573; ENSMUSG00000018920; ENSMUSG00000035385; ENSMUSG00000035373; ENSMUSG00000020676; ENSMUSG00000035352; ENSMUSG00000035042; ENSMUSG00000019122; ENSMUSG00000000982; ENSMUSG00000018930; ENSMUSG00000021508; ENSMUSG00000074715; ENSMUSG00000071005; ENSMUSG00000029371; ENSMUSG00000029380; ENSMUSG00000058427; ENSMUSG00000029417; ENSMUSG00000034855; ENSMUSG00000023078; ENSMUSG00000031779;…
GO:0009897	external side of plasma membrane	cellular_component	5.58581e-15	4.65894e-14	2.6832	ENSMUSG00000025929; ENSMUSG00000026011; ENSMUSG00000026285; ENSMUSG00000026395; ENSMUSG00000026581; ENSMUSG00000026580; ENSMUSG00000026656; ENSMUSG00000059089; ENSMUSG00000059498; ENSMUSG00000058715; ENSMUSG00000047139; ENSMUSG00000055170; ENSMUSG00000034664; ENSMUSG00000020689; ENSMUSG00000076612; ENSMUSG00000022146; ENSMUSG00000075602; ENSMUSG00000079018; ENSMUSG00000022582; ENSMUSG00000068227;…
GO:0071347	cellular response to interleukin-1	biological_process	1.28183e-14	1.0679e-13	5.71638	ENSMUSG00000025929; ENSMUSG00000026573; ENSMUSG00000018899; ENSMUSG00000035385; ENSMUSG00000035373; ENSMUSG00000020676; ENSMUSG00000035352; ENSMUSG00000035042; ENSMUSG00000019122; ENSMUSG00000000982; ENSMUSG00000018930; ENSMUSG00000024927; ENSMUSG00000024803; ENSMUSG00000056501; ENSMUSG00000028163; ENSMUSG00000071005; ENSMUSG00000042677; ENSMUSG00000025746; ENSMUSG00000037411; ENSMUSG00000040026;…
GO:0006335	DNA replication-dependent nucleosome assembly	biological_process	2.05803e-14	1.71257e-13	7.00718	ENSMUSG00000101355; ENSMUSG00000067455; ENSMUSG00000064288; ENSMUSG00000101972; ENSMUSG00000069305; ENSMUSG00000060639; ENSMUSG00000099517; ENSMUSG00000069274; ENSMUSG00000069273; ENSMUSG00000099583; ENSMUSG00000069267; ENSMUSG00000069266; ENSMUSG00000060093; ENSMUSG00000069265; ENSMUSG00000027018; ENSMUSG00000074403; ENSMUSG00000028693; ENSMUSG00000096010; ENSMUSG00000005470
GO:0045071	negative regulation of viral genome replication	biological_process	2.3045e-14	1.91545e-13	7.34963	ENSMUSG00000066800; ENSMUSG00000035042; ENSMUSG00000020641; ENSMUSG00000063268; ENSMUSG00000009585; ENSMUSG00000024401; ENSMUSG00000024079; ENSMUSG00000027951; ENSMUSG00000035692; ENSMUSG00000041827; ENSMUSG00000032661; ENSMUSG00000029826; ENSMUSG00000039236; ENSMUSG00000060591; ENSMUSG00000025492; ENSMUSG00000046718; ENSMUSG00000032369; ENSMUSG00000032496
GO:0000228	nuclear chromosome	cellular_component	2.40015e-14	1.99265e-13	5.59972	ENSMUSG00000035455; ENSMUSG00000020914; ENSMUSG00000016559; ENSMUSG00000017716; ENSMUSG00000035021; ENSMUSG00000101355; ENSMUSG00000067455; ENSMUSG00000064288; ENSMUSG00000101972; ENSMUSG00000069305; ENSMUSG00000060639; ENSMUSG00000099517; ENSMUSG00000069274; ENSMUSG00000069273; ENSMUSG00000099583; ENSMUSG00000069267; ENSMUSG00000069266; ENSMUSG00000060093; ENSMUSG00000069265; ENSMUSG00000041974;…
GO:0000788	nuclear nucleosome	cellular_component	8.29185e-14	6.87612e-13	6.35154	ENSMUSG00000016559; ENSMUSG00000094338; ENSMUSG00000101355; ENSMUSG00000096807; ENSMUSG00000095217; ENSMUSG00000101972; ENSMUSG00000069308; ENSMUSG00000062727; ENSMUSG00000069300; ENSMUSG00000099517; ENSMUSG00000064168; ENSMUSG00000069273; ENSMUSG00000058385; ENSMUSG00000069268; ENSMUSG00000099583; ENSMUSG00000075031; ENSMUSG00000069267; ENSMUSG00000069265; ENSMUSG00000074403; ENSMUSG00000105827
GO:0035458	cellular response to interferon-beta	biological_process	1.53539e-13	1.27178e-12	6.85966	ENSMUSG00000026104; ENSMUSG00000043263; ENSMUSG00000073489; ENSMUSG00000039997; ENSMUSG00000026535; ENSMUSG00000054203; ENSMUSG00000020464; ENSMUSG00000078922; ENSMUSG00000018899; ENSMUSG00000078853; ENSMUSG00000024349; ENSMUSG00000073555; ENSMUSG00000054072; ENSMUSG00000074896; ENSMUSG00000034459; ENSMUSG00000028268; ENSMUSG00000028270; ENSMUSG00000104713
GO:0019221	cytokine-mediated signaling pathway	biological_process	4.61093e-13	3.81488e-12	3.34817	ENSMUSG00000026104; ENSMUSG00000020027; ENSMUSG00000020227; ENSMUSG00000035385; ENSMUSG00000035352; ENSMUSG00000004040; ENSMUSG00000053113; ENSMUSG00000000078; ENSMUSG00000068758; ENSMUSG00000022015; ENSMUSG00000071714; ENSMUSG00000071713; ENSMUSG00000068227; ENSMUSG00000038037; ENSMUSG00000022514; ENSMUSG00000054072; ENSMUSG00000024927; ENSMUSG00000024789; ENSMUSG00000044103; ENSMUSG00000026984;…
GO:0051092	positive regulation of NF-kappaB transcription factor activity	biological_process	4.69356e-13	3.87879e-12	3.73969	ENSMUSG00000026031; ENSMUSG00000000290; ENSMUSG00000020227; ENSMUSG00000057113; ENSMUSG00000032691; ENSMUSG00000000275; ENSMUSG00000061878; ENSMUSG00000013483; ENSMUSG00000021024; ENSMUSG00000021408; ENSMUSG00000047098; ENSMUSG00000022221; ENSMUSG00000022015; ENSMUSG00000022514; ENSMUSG00000024401; ENSMUSG00000050747; ENSMUSG00000039193; ENSMUSG00000024079; ENSMUSG00000032688; ENSMUSG00000024927;…
GO:0043066	negative regulation of apoptotic process	biological_process	4.78489e-13	3.94973e-12	2.19669	ENSMUSG00000026031; ENSMUSG00000026180; ENSMUSG00000026234; ENSMUSG00000026285; ENSMUSG00000016529; ENSMUSG00000009772; ENSMUSG00000042429; ENSMUSG00000019970; ENSMUSG00000037012; ENSMUSG00000019942; ENSMUSG00000033307; ENSMUSG00000020225; ENSMUSG00000025364; ENSMUSG00000020484; ENSMUSG00000035455; ENSMUSG00000020122; ENSMUSG00000057113; ENSMUSG00000078812; ENSMUSG00000004040; ENSMUSG00000000567;…
GO:0050728	negative regulation of inflammatory response	biological_process	5.52421e-13	4.55478e-12	4.18272	ENSMUSG00000016529; ENSMUSG00000042429; ENSMUSG00000019850; ENSMUSG00000020178; ENSMUSG00000032691; ENSMUSG00000001123; ENSMUSG00000053113; ENSMUSG00000039208; ENSMUSG00000021322; ENSMUSG00000044258; ENSMUSG00000022033; ENSMUSG00000039942; ENSMUSG00000022534; ENSMUSG00000002250; ENSMUSG00000003541; ENSMUSG00000024539; ENSMUSG00000026770; ENSMUSG00000053475; ENSMUSG00000002108; ENSMUSG00000005087;…
GO:0043065	positive regulation of apoptotic process	biological_process	8.98112e-13	7.39658e-12	2.47095	ENSMUSG00000026011; ENSMUSG00000070034; ENSMUSG00000026285; ENSMUSG00000032487; ENSMUSG00000015312; ENSMUSG00000035873; ENSMUSG00000020205; ENSMUSG00000055170; ENSMUSG00000025408; ENSMUSG00000078812; ENSMUSG00000020914; ENSMUSG00000054364; ENSMUSG00000034892; ENSMUSG00000021109; ENSMUSG00000021408; ENSMUSG00000001707; ENSMUSG00000021453; ENSMUSG00000023132; ENSMUSG00000041736; ENSMUSG00000023034;…
GO:0042803	protein homodimerization activity	molecular_function	1.08138e-12	8.89577e-12	1.88535	ENSMUSG00000041872; ENSMUSG00000026088; ENSMUSG00000026104; ENSMUSG00000026177; ENSMUSG00000047443; ENSMUSG00000037035; ENSMUSG00000032487; ENSMUSG00000026573; ENSMUSG00000037942; ENSMUSG00000026628; ENSMUSG00000040675; ENSMUSG00000037012; ENSMUSG00000019564; ENSMUSG00000020250; ENSMUSG00000020227; ENSMUSG00000039994; ENSMUSG00000002578; ENSMUSG00000020120; ENSMUSG00000057113; ENSMUSG00000004296;…
GO:0032755	positive regulation of interleukin-6 production	biological_process	1.45074e-12	1.19206e-11	5.24002	ENSMUSG00000058715; ENSMUSG00000018500; ENSMUSG00000004864; ENSMUSG00000024401; ENSMUSG00000035678; ENSMUSG00000044103; ENSMUSG00000026984; ENSMUSG00000027399; ENSMUSG00000027398; ENSMUSG00000016024; ENSMUSG00000027995; ENSMUSG00000027947; ENSMUSG00000041135; ENSMUSG00000040296; ENSMUSG00000025746; ENSMUSG00000038058; ENSMUSG00000030793; ENSMUSG00000055994; ENSMUSG00000006519; ENSMUSG00000045322;…
GO:0007159	leukocyte cell-cell adhesion	biological_process	1.49536e-12	1.22732e-11	7.45615	ENSMUSG00000026395; ENSMUSG00000026582; ENSMUSG00000026580; ENSMUSG00000047139; ENSMUSG00000000290; ENSMUSG00000020400; ENSMUSG00000035042; ENSMUSG00000021457; ENSMUSG00000000555; ENSMUSG00000024965; ENSMUSG00000027962; ENSMUSG00000030830; ENSMUSG00000030786; ENSMUSG00000108596; ENSMUSG00000037405
GO:0048661	positive regulation of smooth muscle cell proliferation	biological_process	1.58003e-12	1.29534e-11	4.26823	ENSMUSG00000026104; ENSMUSG00000032487; ENSMUSG00000020125; ENSMUSG00000020122; ENSMUSG00000035042; ENSMUSG00000020689; ENSMUSG00000020572; ENSMUSG00000021109; ENSMUSG00000021367; ENSMUSG00000022346; ENSMUSG00000024397; ENSMUSG00000024401; ENSMUSG00000038418; ENSMUSG00000024486; ENSMUSG00000037820; ENSMUSG00000027947; ENSMUSG00000045092; ENSMUSG00000028341; ENSMUSG00000052684; ENSMUSG00000028587;…
GO:0050727	regulation of inflammatory response	biological_process	1.88777e-12	1.54587e-11	4.8138	ENSMUSG00000026573; ENSMUSG00000035673; ENSMUSG00000020400; ENSMUSG00000032691; ENSMUSG00000022508; ENSMUSG00000024927; ENSMUSG00000024659; ENSMUSG00000024789; ENSMUSG00000025017; ENSMUSG00000056054; ENSMUSG00000056071; ENSMUSG00000042228; ENSMUSG00000030525; ENSMUSG00000030793; ENSMUSG00000038745; ENSMUSG00000055994; ENSMUSG00000032815; ENSMUSG00000031980; ENSMUSG00000025888; ENSMUSG00000033538;…
GO:0045766	positive regulation of angiogenesis	biological_process	2.96624e-12	2.42625e-11	3.54112	ENSMUSG00000026180; ENSMUSG00000064246; ENSMUSG00000000290; ENSMUSG00000036478; ENSMUSG00000046207; ENSMUSG00000020676; ENSMUSG00000035042; ENSMUSG00000020689; ENSMUSG00000061878; ENSMUSG00000054364; ENSMUSG00000021109; ENSMUSG00000004791; ENSMUSG00000059456; ENSMUSG00000037095; ENSMUSG00000024164; ENSMUSG00000024087; ENSMUSG00000015839; ENSMUSG00000040152; ENSMUSG00000027399; ENSMUSG00000027398;…
GO:0001916	positive regulation of T cell mediated cytotoxicity	biological_process	3.20259e-12	2.6166e-11	8.257	ENSMUSG00000026395; ENSMUSG00000026573; ENSMUSG00000025383; ENSMUSG00000004296; ENSMUSG00000021871; ENSMUSG00000061232; ENSMUSG00000024339; ENSMUSG00000073411; ENSMUSG00000067212; ENSMUSG00000016206; ENSMUSG00000060802; ENSMUSG00000027776; ENSMUSG00000015656
GO:0009986	cell surface	cellular_component	3.77811e-12	3.08331e-11	1.98168	ENSMUSG00000026180; ENSMUSG00000026177; ENSMUSG00000026234; ENSMUSG00000044337; ENSMUSG00000026395; ENSMUSG00000026581; ENSMUSG00000026656; ENSMUSG00000059089; ENSMUSG00000058715; ENSMUSG00000047139; ENSMUSG00000033307; ENSMUSG00000000290; ENSMUSG00000020125; ENSMUSG00000046841; ENSMUSG00000025351; ENSMUSG00000025348; ENSMUSG00000041046; ENSMUSG00000020122; ENSMUSG00000018500; ENSMUSG00000018507;…
GO:0042981	regulation of apoptotic process	biological_process	7.28753e-12	5.94062e-11	2.85819	ENSMUSG00000026031; ENSMUSG00000026029; ENSMUSG00000026581; ENSMUSG00000019970; ENSMUSG00000019979; ENSMUSG00000020227; ENSMUSG00000013483; ENSMUSG00000041324; ENSMUSG00000037960; ENSMUSG00000022074; ENSMUSG00000022346; ENSMUSG00000022769; ENSMUSG00000024190; ENSMUSG00000057789; ENSMUSG00000039193; ENSMUSG00000024079; ENSMUSG00000038418; ENSMUSG00000032688; ENSMUSG00000024521; ENSMUSG00000024778;…
GO:0042742	defense response to bacterium	biological_process	7.39013e-12	6.01744e-11	3.10426	ENSMUSG00000026177; ENSMUSG00000016529; ENSMUSG00000058715; ENSMUSG00000006403; ENSMUSG00000053318; ENSMUSG00000020125; ENSMUSG00000055170; ENSMUSG00000069874; ENSMUSG00000020826; ENSMUSG00000020953; ENSMUSG00000076612; ENSMUSG00000021457; ENSMUSG00000078945; ENSMUSG00000052435; ENSMUSG00000061232; ENSMUSG00000024401; ENSMUSG00000016206; ENSMUSG00000039193; ENSMUSG00000016024; ENSMUSG00000056501;…
GO:0090023	positive regulation of neutrophil chemotaxis	biological_process	1.05126e-11	8.55024e-11	6.85966	ENSMUSG00000026180; ENSMUSG00000026581; ENSMUSG00000026573; ENSMUSG00000025383; ENSMUSG00000021367; ENSMUSG00000021702; ENSMUSG00000033220; ENSMUSG00000022488; ENSMUSG00000027398; ENSMUSG00000016024; ENSMUSG00000071005; ENSMUSG00000029380; ENSMUSG00000058427; ENSMUSG00000040552; ENSMUSG00000049130
GO:0051290	protein heterotetramerization	biological_process	1.54706e-11	1.25685e-10	5.43056	ENSMUSG00000020649; ENSMUSG00000101355; ENSMUSG00000067455; ENSMUSG00000064288; ENSMUSG00000101972; ENSMUSG00000069305; ENSMUSG00000060639; ENSMUSG00000099517; ENSMUSG00000069274; ENSMUSG00000069273; ENSMUSG00000099583; ENSMUSG00000069267; ENSMUSG00000069266; ENSMUSG00000060093; ENSMUSG00000069265; ENSMUSG00000026784; ENSMUSG00000074403; ENSMUSG00000096010; ENSMUSG00000005864
GO:0044130	negative regulation of growth of symbiont in host	biological_process	3.42644e-11	2.78055e-10	7.4313	ENSMUSG00000016529; ENSMUSG00000020125; ENSMUSG00000055170; ENSMUSG00000004296; ENSMUSG00000009350; ENSMUSG00000040314; ENSMUSG00000024401; ENSMUSG00000016024; ENSMUSG00000027995; ENSMUSG00000055994; ENSMUSG00000041515; ENSMUSG00000038357; ENSMUSG00000032508
GO:0045429	positive regulation of nitric oxide biosynthetic process	biological_process	4.85736e-11	3.93731e-10	5.17196	ENSMUSG00000032487; ENSMUSG00000037942; ENSMUSG00000000290; ENSMUSG00000055170; ENSMUSG00000020122; ENSMUSG00000059456; ENSMUSG00000006818; ENSMUSG00000024397; ENSMUSG00000024401; ENSMUSG00000016206; ENSMUSG00000024789; ENSMUSG00000076441; ENSMUSG00000027398; ENSMUSG00000027832; ENSMUSG00000027995; ENSMUSG00000025746; ENSMUSG00000055148; ENSMUSG00000031980; ENSMUSG00000037405
GO:0042102	positive regulation of T cell proliferation	biological_process	8.52388e-11	6.90156e-10	4.31071	ENSMUSG00000026395; ENSMUSG00000055170; ENSMUSG00000025383; ENSMUSG00000004296; ENSMUSG00000035042; ENSMUSG00000021871; ENSMUSG00000022488; ENSMUSG00000022901; ENSMUSG00000075122; ENSMUSG00000024397; ENSMUSG00000047810; ENSMUSG00000024659; ENSMUSG00000016496; ENSMUSG00000016498; ENSMUSG00000026770; ENSMUSG00000027398; ENSMUSG00000027776; ENSMUSG00000027962; ENSMUSG00000025746; ENSMUSG00000059201;…
GO:0005829	cytosol	cellular_component	1.12707e-10	9.11534e-10	1.58987	ENSMUSG00000026029; ENSMUSG00000018189; ENSMUSG00000026358; ENSMUSG00000026480; ENSMUSG00000026701; ENSMUSG00000026558; ENSMUSG00000026670; ENSMUSG00000037012; ENSMUSG00000057729; ENSMUSG00000035621; ENSMUSG00000020250; ENSMUSG00000019979; ENSMUSG00000020018; ENSMUSG00000052681; ENSMUSG00000020484; ENSMUSG00000020275; ENSMUSG00000057113; ENSMUSG00000002699; ENSMUSG00000078853; ENSMUSG00000020534;…
GO:0002523	leukocyte migration involved in inflammatory response	biological_process	1.47438e-10	1.19109e-09	8.79443	ENSMUSG00000047139; ENSMUSG00000000290; ENSMUSG00000020125; ENSMUSG00000035385; ENSMUSG00000056054; ENSMUSG00000056071; ENSMUSG00000030786; ENSMUSG00000108596; ENSMUSG00000025473; ENSMUSG00000031778
GO:0048247	lymphocyte chemotaxis	biological_process	1.78502e-10	1.44043e-09	6.40235	ENSMUSG00000018920; ENSMUSG00000035385; ENSMUSG00000035373; ENSMUSG00000020676; ENSMUSG00000035352; ENSMUSG00000035042; ENSMUSG00000019122; ENSMUSG00000000982; ENSMUSG00000018930; ENSMUSG00000071005; ENSMUSG00000025473; ENSMUSG00000031779; ENSMUSG00000031778; ENSMUSG00000031780
GO:0071356	cellular response to tumor necrosis factor	biological_process	1.89071e-10	1.524e-09	4.17387	ENSMUSG00000026573; ENSMUSG00000018899; ENSMUSG00000035385; ENSMUSG00000035373; ENSMUSG00000020676; ENSMUSG00000035352; ENSMUSG00000035042; ENSMUSG00000019122; ENSMUSG00000000982; ENSMUSG00000018930; ENSMUSG00000021408; ENSMUSG00000024927; ENSMUSG00000024803; ENSMUSG00000015839; ENSMUSG00000028163; ENSMUSG00000071005; ENSMUSG00000042677; ENSMUSG00000025746; ENSMUSG00000030189; ENSMUSG00000030793;…
GO:0008285	negative regulation of cell proliferation	biological_process	2.59654e-10	2.09059e-09	2.17767	ENSMUSG00000026430; ENSMUSG00000042429; ENSMUSG00000032487; ENSMUSG00000020178; ENSMUSG00000036478; ENSMUSG00000020185; ENSMUSG00000055170; ENSMUSG00000006724; ENSMUSG00000058755; ENSMUSG00000034394; ENSMUSG00000057113; ENSMUSG00000018899; ENSMUSG00000018500; ENSMUSG00000018507; ENSMUSG00000072620; ENSMUSG00000078763; ENSMUSG00000018986; ENSMUSG00000034329; ENSMUSG00000004040; ENSMUSG00000000567;…
GO:0042393	histone binding	molecular_function	3.15493e-10	2.53734e-09	3.2376	ENSMUSG00000026234; ENSMUSG00000057113; ENSMUSG00000016559; ENSMUSG00000101355; ENSMUSG00000067455; ENSMUSG00000064288; ENSMUSG00000101972; ENSMUSG00000069305; ENSMUSG00000060639; ENSMUSG00000099517; ENSMUSG00000100210; ENSMUSG00000069274; ENSMUSG00000069273; ENSMUSG00000099583; ENSMUSG00000069310; ENSMUSG00000069267; ENSMUSG00000069266; ENSMUSG00000060093; ENSMUSG00000069265; ENSMUSG00000049502;…
GO:0007049	cell cycle	biological_process	3.52651e-10	2.83301e-09	1.87674	ENSMUSG00000041859; ENSMUSG00000026064; ENSMUSG00000026088; ENSMUSG00000004451; ENSMUSG00000026355; ENSMUSG00000026683; ENSMUSG00000019794; ENSMUSG00000075266; ENSMUSG00000019942; ENSMUSG00000019923; ENSMUSG00000020185; ENSMUSG00000025408; ENSMUSG00000039994; ENSMUSG00000018654; ENSMUSG00000069910; ENSMUSG00000020897; ENSMUSG00000050107; ENSMUSG00000002055; ENSMUSG00000017499; ENSMUSG00000051378;…
GO:0004896	cytokine receptor activity	molecular_function	4.49445e-10	3.60658e-09	4.89976	ENSMUSG00000004296; ENSMUSG00000068758; ENSMUSG00000022146; ENSMUSG00000071714; ENSMUSG00000071713; ENSMUSG00000068227; ENSMUSG00000003206; ENSMUSG00000059326; ENSMUSG00000005087; ENSMUSG00000027947; ENSMUSG00000028128; ENSMUSG00000028444; ENSMUSG00000028859; ENSMUSG00000018341; ENSMUSG00000030748; ENSMUSG00000044244; ENSMUSG00000017057; ENSMUSG00000031304
GO:0006953	acute-phase response	biological_process	4.89374e-10	3.92262e-09	5.71638	ENSMUSG00000037942; ENSMUSG00000004040; ENSMUSG00000021091; ENSMUSG00000026981; ENSMUSG00000016024; ENSMUSG00000039196; ENSMUSG00000028359; ENSMUSG00000061540; ENSMUSG00000025746; ENSMUSG00000030017; ENSMUSG00000040026; ENSMUSG00000040017; ENSMUSG00000074115; ENSMUSG00000057465; ENSMUSG00000031722
GO:0010628	positive regulation of gene expression	biological_process	5.25429e-10	4.20694e-09	2.18568	ENSMUSG00000026177; ENSMUSG00000037942; ENSMUSG00000026628; ENSMUSG00000019942; ENSMUSG00000035873; ENSMUSG00000055170; ENSMUSG00000071072; ENSMUSG00000034394; ENSMUSG00000018654; ENSMUSG00000018916; ENSMUSG00000001123; ENSMUSG00000035042; ENSMUSG00000004040; ENSMUSG00000020689; ENSMUSG00000000567; ENSMUSG00000051510; ENSMUSG00000020609; ENSMUSG00000048387; ENSMUSG00000020581; ENSMUSG00000021109;…
GO:0030335	positive regulation of cell migration	biological_process	5.65769e-10	4.52489e-09	2.63373	ENSMUSG00000026064; ENSMUSG00000026121; ENSMUSG00000020122; ENSMUSG00000018920; ENSMUSG00000020676; ENSMUSG00000035042; ENSMUSG00000020689; ENSMUSG00000061878; ENSMUSG00000021360; ENSMUSG00000021367; ENSMUSG00000021451; ENSMUSG00000000957; ENSMUSG00000059456; ENSMUSG00000000555; ENSMUSG00000024300; ENSMUSG00000024397; ENSMUSG00000001227; ENSMUSG00000024486; ENSMUSG00000024965; ENSMUSG00000024789;…
GO:0032722	positive regulation of chemokine production	biological_process	7.26819e-10	5.80648e-09	6.85966	ENSMUSG00000018500; ENSMUSG00000001123; ENSMUSG00000024401; ENSMUSG00000024079; ENSMUSG00000016024; ENSMUSG00000027995; ENSMUSG00000027947; ENSMUSG00000041135; ENSMUSG00000025746; ENSMUSG00000051314; ENSMUSG00000032860; ENSMUSG00000045322
GO:0043123	positive regulation of I-kappaB kinase/NF-kappaB signaling	biological_process	1.08453e-09	8.65459e-09	3.04259	ENSMUSG00000026029; ENSMUSG00000000275; ENSMUSG00000025165; ENSMUSG00000021408; ENSMUSG00000047098; ENSMUSG00000022015; ENSMUSG00000022500; ENSMUSG00000024401; ENSMUSG00000035186; ENSMUSG00000024091; ENSMUSG00000032688; ENSMUSG00000024927; ENSMUSG00000026749; ENSMUSG00000027399; ENSMUSG00000027398; ENSMUSG00000032966; ENSMUSG00000037820; ENSMUSG00000002233; ENSMUSG00000041135; ENSMUSG00000071005;…
GO:0007067	mitotic nuclear division	biological_process	1.56581e-09	1.24814e-08	2.31224	ENSMUSG00000026683; ENSMUSG00000019794; ENSMUSG00000075266; ENSMUSG00000019942; ENSMUSG00000019923; ENSMUSG00000039994; ENSMUSG00000069910; ENSMUSG00000020897; ENSMUSG00000002055; ENSMUSG00000017499; ENSMUSG00000051378; ENSMUSG00000017716; ENSMUSG00000047534; ENSMUSG00000045273; ENSMUSG00000041431; ENSMUSG00000042364; ENSMUSG00000071350; ENSMUSG00000033088; ENSMUSG00000072082; ENSMUSG00000023940;…
GO:0009617	response to bacterium	biological_process	1.70705e-09	1.35922e-08	5.35911	ENSMUSG00000026104; ENSMUSG00000026177; ENSMUSG00000070034; ENSMUSG00000026656; ENSMUSG00000055447; ENSMUSG00000051439; ENSMUSG00000024927; ENSMUSG00000027995; ENSMUSG00000015947; ENSMUSG00000015950; ENSMUSG00000030793; ENSMUSG00000038745; ENSMUSG00000044748; ENSMUSG00000041515; ENSMUSG00000025888
GO:0034341	response to interferon-gamma	biological_process	1.75438e-09	1.39536e-08	6.53301	ENSMUSG00000026177; ENSMUSG00000006724; ENSMUSG00000078922; ENSMUSG00000069874; ENSMUSG00000018920; ENSMUSG00000035042; ENSMUSG00000037580; ENSMUSG00000022534; ENSMUSG00000030966; ENSMUSG00000060591; ENSMUSG00000025492; ENSMUSG00000046718
GO:0002102	podosome	cellular_component	2.18329e-09	1.73449e-08	6.98669	ENSMUSG00000026341; ENSMUSG00000020476; ENSMUSG00000040711; ENSMUSG00000021998; ENSMUSG00000024965; ENSMUSG00000024696; ENSMUSG00000027940; ENSMUSG00000027962; ENSMUSG00000028771; ENSMUSG00000029581; ENSMUSG00000025473
GO:0032481	positive regulation of type I interferon production	biological_process	2.18558e-09	1.73449e-08	7.62184	ENSMUSG00000018899; ENSMUSG00000017830; ENSMUSG00000021457; ENSMUSG00000050747; ENSMUSG00000024349; ENSMUSG00000051439; ENSMUSG00000027843; ENSMUSG00000029826; ENSMUSG00000025498; ENSMUSG00000032508
GO:0035455	response to interferon-alpha	biological_process	2.71373e-09	2.15126e-08	9.14621	ENSMUSG00000078922; ENSMUSG00000022971; ENSMUSG00000024079; ENSMUSG00000027951; ENSMUSG00000060591; ENSMUSG00000025492; ENSMUSG00000046718; ENSMUSG00000032369
GO:0042802	identical protein binding	molecular_function	2.72909e-09	2.16106e-08	1.79025	ENSMUSG00000026104; ENSMUSG00000026029; ENSMUSG00000026234; ENSMUSG00000026355; ENSMUSG00000026473; ENSMUSG00000026670; ENSMUSG00000070501; ENSMUSG00000043263; ENSMUSG00000073490; ENSMUSG00000073489; ENSMUSG00000026536; ENSMUSG00000039997; ENSMUSG00000054203; ENSMUSG00000026628; ENSMUSG00000020178; ENSMUSG00000019979; ENSMUSG00000020185; ENSMUSG00000025403; ENSMUSG00000040033; ENSMUSG00000020122;…
GO:0050715	positive regulation of cytokine secretion	biological_process	3.04427e-09	2.40799e-08	5.19671	ENSMUSG00000016529; ENSMUSG00000033307; ENSMUSG00000021457; ENSMUSG00000022018; ENSMUSG00000039942; ENSMUSG00000024401; ENSMUSG00000051439; ENSMUSG00000027399; ENSMUSG00000027995; ENSMUSG00000028874; ENSMUSG00000029915; ENSMUSG00000030142; ENSMUSG00000031980; ENSMUSG00000025888; ENSMUSG00000032021
GO:0005730	nucleolus	cellular_component	3.20375e-09	2.53135e-08	1.75259	ENSMUSG00000061024; ENSMUSG00000037447; ENSMUSG00000026104; ENSMUSG00000026020; ENSMUSG00000070034; ENSMUSG00000070031; ENSMUSG00000026234; ENSMUSG00000026480; ENSMUSG00000070501; ENSMUSG00000043263; ENSMUSG00000073490; ENSMUSG00000073489; ENSMUSG00000026536; ENSMUSG00000039997; ENSMUSG00000054203; ENSMUSG00000001305; ENSMUSG00000026628; ENSMUSG00000037474; ENSMUSG00000038510; ENSMUSG00000020075;…
GO:0000784	nuclear chromosome, telomeric region	cellular_component	3.55959e-09	2.80942e-08	3.02919	ENSMUSG00000041859; ENSMUSG00000026355; ENSMUSG00000019942; ENSMUSG00000001056; ENSMUSG00000016559; ENSMUSG00000101355; ENSMUSG00000067455; ENSMUSG00000064288; ENSMUSG00000063021; ENSMUSG00000101972; ENSMUSG00000069305; ENSMUSG00000060639; ENSMUSG00000099517; ENSMUSG00000069274; ENSMUSG00000069273; ENSMUSG00000099583; ENSMUSG00000075031; ENSMUSG00000069267; ENSMUSG00000069266; ENSMUSG00000060093;…
GO:0019901	protein kinase binding	molecular_function	3.96072e-09	3.12259e-08	1.98132	ENSMUSG00000026395; ENSMUSG00000047139; ENSMUSG00000000290; ENSMUSG00000020038; ENSMUSG00000020484; ENSMUSG00000020122; ENSMUSG00000057113; ENSMUSG00000020826; ENSMUSG00000020696; ENSMUSG00000004040; ENSMUSG00000021109; ENSMUSG00000021457; ENSMUSG00000041431; ENSMUSG00000022018; ENSMUSG00000038037; ENSMUSG00000051146; ENSMUSG00000022831; ENSMUSG00000022637; ENSMUSG00000022971; ENSMUSG00000024042;…
GO:0007249	I-kappaB kinase/NF-kappaB signaling	biological_process	5.55003e-09	4.3708e-08	5.33529	ENSMUSG00000020275; ENSMUSG00000018899; ENSMUSG00000022221; ENSMUSG00000032688; ENSMUSG00000025225; ENSMUSG00000064289; ENSMUSG00000046688; ENSMUSG00000028163; ENSMUSG00000028191; ENSMUSG00000041135; ENSMUSG00000059866; ENSMUSG00000002983; ENSMUSG00000053175; ENSMUSG00000039285
GO:0010759	positive regulation of macrophage chemotaxis	biological_process	5.72785e-09	4.50591e-08	7.91499	ENSMUSG00000035385; ENSMUSG00000035042; ENSMUSG00000025314; ENSMUSG00000040152; ENSMUSG00000014599; ENSMUSG00000014158; ENSMUSG00000040552; ENSMUSG00000049130; ENSMUSG00000031778
GO:0005925	focal adhesion	cellular_component	6.47323e-09	5.08671e-08	2.0728	ENSMUSG00000026341; ENSMUSG00000026395; ENSMUSG00000038587; ENSMUSG00000020122; ENSMUSG00000020152; ENSMUSG00000057113; ENSMUSG00000018293; ENSMUSG00000011877; ENSMUSG00000061981; ENSMUSG00000063316; ENSMUSG00000034664; ENSMUSG00000020689; ENSMUSG00000020611; ENSMUSG00000078249; ENSMUSG00000054364; ENSMUSG00000034892; ENSMUSG00000021493; ENSMUSG00000025278; ENSMUSG00000000957; ENSMUSG00000059456;…
GO:0042127	regulation of cell proliferation	biological_process	9.75588e-09	7.65788e-08	2.3929	ENSMUSG00000032487; ENSMUSG00000006014; ENSMUSG00000019970; ENSMUSG00000033307; ENSMUSG00000020122; ENSMUSG00000018916; ENSMUSG00000020826; ENSMUSG00000000567; ENSMUSG00000051510; ENSMUSG00000021025; ENSMUSG00000021109; ENSMUSG00000042354; ENSMUSG00000059456; ENSMUSG00000022074; ENSMUSG00000005125; ENSMUSG00000022508; ENSMUSG00000002250; ENSMUSG00000024401; ENSMUSG00000035678; ENSMUSG00000024659;…
GO:0008630	intrinsic apoptotic signaling pathway in response to DNA damage	biological_process	1.08724e-08	8.52499e-08	4.02264	ENSMUSG00000042349; ENSMUSG00000021871; ENSMUSG00000022346; ENSMUSG00000006818; ENSMUSG00000057789; ENSMUSG00000024401; ENSMUSG00000003541; ENSMUSG00000024521; ENSMUSG00000027381; ENSMUSG00000007659; ENSMUSG00000038612; ENSMUSG00000028599; ENSMUSG00000030341; ENSMUSG00000003873; ENSMUSG00000005413; ENSMUSG00000036986; ENSMUSG00000099974; ENSMUSG00000102037; ENSMUSG00000089929
GO:0008283	cell proliferation	biological_process	1.14756e-08	8.98816e-08	2.4069	ENSMUSG00000026473; ENSMUSG00000038774; ENSMUSG00000020108; ENSMUSG00000019942; ENSMUSG00000033307; ENSMUSG00000020250; ENSMUSG00000052681; ENSMUSG00000071072; ENSMUSG00000020122; ENSMUSG00000037331; ENSMUSG00000004040; ENSMUSG00000016559; ENSMUSG00000062248; ENSMUSG00000021814; ENSMUSG00000042354; ENSMUSG00000022346; ENSMUSG00000022971; ENSMUSG00000057789; ENSMUSG00000002250; ENSMUSG00000024014;…
GO:0060968	regulation of gene silencing	biological_process	1.37567e-08	1.07631e-07	8.31474	ENSMUSG00000101355; ENSMUSG00000101972; ENSMUSG00000099517; ENSMUSG00000069273; ENSMUSG00000099583; ENSMUSG00000069267; ENSMUSG00000069265; ENSMUSG00000074403
GO:0045672	positive regulation of osteoclast differentiation	biological_process	1.6736e-08	1.30799e-07	5.71638	ENSMUSG00000025929; ENSMUSG00000055170; ENSMUSG00000025383; ENSMUSG00000004296; ENSMUSG00000035042; ENSMUSG00000000982; ENSMUSG00000020689; ENSMUSG00000021250; ENSMUSG00000022015; ENSMUSG00000024401; ENSMUSG00000014599; ENSMUSG00000025804
GO:0002020	protease binding	molecular_function	1.88785e-08	1.47383e-07	3.01998	ENSMUSG00000026031; ENSMUSG00000026581; ENSMUSG00000006403; ENSMUSG00000019850; ENSMUSG00000005054; ENSMUSG00000020125; ENSMUSG00000020044; ENSMUSG00000020484; ENSMUSG00000061981; ENSMUSG00000020696; ENSMUSG00000020689; ENSMUSG00000021070; ENSMUSG00000022074; ENSMUSG00000095620; ENSMUSG00000024401; ENSMUSG00000059714; ENSMUSG00000032688; ENSMUSG00000024778; ENSMUSG00000026822; ENSMUSG00000028128;…
GO:0007229	integrin-mediated signaling pathway	biological_process	2.64366e-08	2.06166e-07	3.5834	ENSMUSG00000058715; ENSMUSG00000000290; ENSMUSG00000025348; ENSMUSG00000020120; ENSMUSG00000034664; ENSMUSG00000020689; ENSMUSG00000021457; ENSMUSG00000059456; ENSMUSG00000000555; ENSMUSG00000000157; ENSMUSG00000032739; ENSMUSG00000034116; ENSMUSG00000024965; ENSMUSG00000028217; ENSMUSG00000028874; ENSMUSG00000030579; ENSMUSG00000004508; ENSMUSG00000030830; ENSMUSG00000030786; ENSMUSG00000108596;…
GO:0031663	lipopolysaccharide-mediated signaling pathway	biological_process	3.21266e-08	2.50268e-07	5.12503	ENSMUSG00000026104; ENSMUSG00000035352; ENSMUSG00000035042; ENSMUSG00000021025; ENSMUSG00000024401; ENSMUSG00000051439; ENSMUSG00000027398; ENSMUSG00000016024; ENSMUSG00000027843; ENSMUSG00000042228; ENSMUSG00000041135; ENSMUSG00000060477; ENSMUSG00000032508
GO:0005524	ATP binding	molecular_function	3.2459e-08	2.52584e-07	1.48062	ENSMUSG00000041859; ENSMUSG00000073676; ENSMUSG00000034343; ENSMUSG00000026341; ENSMUSG00000026355; ENSMUSG00000016528; ENSMUSG00000042349; ENSMUSG00000009772; ENSMUSG00000026393; ENSMUSG00000066800; ENSMUSG00000026473; ENSMUSG00000060519; ENSMUSG00000026558; ENSMUSG00000040675; ENSMUSG00000019794; ENSMUSG00000019970; ENSMUSG00000038774; ENSMUSG00000037012; ENSMUSG00000020075; ENSMUSG00000019942;…
GO:0045730	respiratory burst	biological_process	3.87699e-08	3.01367e-07	9.79951	ENSMUSG00000026177; ENSMUSG00000047139; ENSMUSG00000011752; ENSMUSG00000015950; ENSMUSG00000006519; ENSMUSG00000015340
GO:0045121	membrane raft	cellular_component	4.46324e-08	3.46563e-07	2.23892	ENSMUSG00000026031; ENSMUSG00000026029; ENSMUSG00000026475; ENSMUSG00000026582; ENSMUSG00000026656; ENSMUSG00000058715; ENSMUSG00000047139; ENSMUSG00000037012; ENSMUSG00000000290; ENSMUSG00000019564; ENSMUSG00000020122; ENSMUSG00000061981; ENSMUSG00000020733; ENSMUSG00000021408; ENSMUSG00000046908; ENSMUSG00000059456; ENSMUSG00000058099; ENSMUSG00000022637; ENSMUSG00000014773; ENSMUSG00000024401;…
GO:0050731	positive regulation of peptidyl-tyrosine phosphorylation	biological_process	4.92242e-08	3.81806e-07	3.03318	ENSMUSG00000047139; ENSMUSG00000033307; ENSMUSG00000058755; ENSMUSG00000034394; ENSMUSG00000060216; ENSMUSG00000038067; ENSMUSG00000020689; ENSMUSG00000021451; ENSMUSG00000021457; ENSMUSG00000021702; ENSMUSG00000059456; ENSMUSG00000000555; ENSMUSG00000022831; ENSMUSG00000075122; ENSMUSG00000048915; ENSMUSG00000024789; ENSMUSG00000005087; ENSMUSG00000027947; ENSMUSG00000042228; ENSMUSG00000041135;…
GO:0006919	activation of cysteine-type endopeptidase activity involved in apoptotic process	biological_process	5.53574e-08	4.28638e-07	3.57274	ENSMUSG00000026104; ENSMUSG00000026029; ENSMUSG00000019979; ENSMUSG00000032691; ENSMUSG00000022346; ENSMUSG00000057789; ENSMUSG00000024401; ENSMUSG00000024066; ENSMUSG00000039193; ENSMUSG00000024521; ENSMUSG00000024789; ENSMUSG00000027381; ENSMUSG00000056054; ENSMUSG00000056071; ENSMUSG00000028128; ENSMUSG00000028191; ENSMUSG00000038058; ENSMUSG00000003873; ENSMUSG00000030793; ENSMUSG00000036986
GO:0002548	monocyte chemotaxis	biological_process	5.53811e-08	4.28638e-07	4.9542	ENSMUSG00000026573; ENSMUSG00000035373; ENSMUSG00000020676; ENSMUSG00000035352; ENSMUSG00000019122; ENSMUSG00000000982; ENSMUSG00000018930; ENSMUSG00000022015; ENSMUSG00000024659; ENSMUSG00000071005; ENSMUSG00000031779; ENSMUSG00000031778; ENSMUSG00000031780
GO:0005839	proteasome core complex	cellular_component	8.68876e-08	6.71769e-07	6.01724	ENSMUSG00000021024; ENSMUSG00000015671; ENSMUSG00000096727; ENSMUSG00000024338; ENSMUSG00000027566; ENSMUSG00000005779; ENSMUSG00000068749; ENSMUSG00000028837; ENSMUSG00000031897; ENSMUSG00000032301
GO:0000775	chromosome, centromeric region	cellular_component	9.96349e-08	7.69498e-07	2.66478	ENSMUSG00000026683; ENSMUSG00000075266; ENSMUSG00000019923; ENSMUSG00000069910; ENSMUSG00000020897; ENSMUSG00000002055; ENSMUSG00000017716; ENSMUSG00000047534; ENSMUSG00000045273; ENSMUSG00000022422; ENSMUSG00000068101; ENSMUSG00000002307; ENSMUSG00000023940; ENSMUSG00000024056; ENSMUSG00000025001; ENSMUSG00000026646; ENSMUSG00000005233; ENSMUSG00000027326; ENSMUSG00000072980; ENSMUSG00000027379;…
GO:0006336	DNA replication-independent nucleosome assembly	biological_process	1.04834e-07	8.08787e-07	5.46784	ENSMUSG00000067455; ENSMUSG00000064288; ENSMUSG00000069305; ENSMUSG00000060639; ENSMUSG00000069274; ENSMUSG00000069266; ENSMUSG00000060093; ENSMUSG00000027018; ENSMUSG00000028693; ENSMUSG00000096010; ENSMUSG00000005470
GO:0050832	defense response to fungus	biological_process	1.2533e-07	9.65871e-07	6.43093	ENSMUSG00000025929; ENSMUSG00000020125; ENSMUSG00000009350; ENSMUSG00000040314; ENSMUSG00000039936; ENSMUSG00000015950; ENSMUSG00000002897; ENSMUSG00000050440; ENSMUSG00000031827
GO:0034116	positive regulation of heterotypic cell-cell adhesion	biological_process	1.29447e-07	9.96536e-07	8.00293	ENSMUSG00000021360; ENSMUSG00000024401; ENSMUSG00000059714; ENSMUSG00000005087; ENSMUSG00000027398; ENSMUSG00000033860; ENSMUSG00000028001
GO:0050766	positive regulation of phagocytosis	biological_process	1.42243e-07	1.09387e-06	3.97661	ENSMUSG00000026177; ENSMUSG00000026656; ENSMUSG00000059498; ENSMUSG00000058715; ENSMUSG00000055447; ENSMUSG00000024401; ENSMUSG00000024164; ENSMUSG00000027398; ENSMUSG00000095788; ENSMUSG00000027832; ENSMUSG00000015947; ENSMUSG00000041351; ENSMUSG00000030793; ENSMUSG00000055994; ENSMUSG00000006519; ENSMUSG00000015656
GO:0042535	positive regulation of tumor necrosis factor biosynthetic process	biological_process	1.51956e-07	1.16732e-06	7.03555	ENSMUSG00000016528; ENSMUSG00000059498; ENSMUSG00000040152; ENSMUSG00000016024; ENSMUSG00000027995; ENSMUSG00000044827; ENSMUSG00000004951; ENSMUSG00000015340
GO:0045944	positive regulation of transcription from RNA polymerase II promoter	biological_process	1.58641e-07	1.21737e-06	1.5472	ENSMUSG00000025929; ENSMUSG00000041872; ENSMUSG00000037447; ENSMUSG00000026104; ENSMUSG00000026177; ENSMUSG00000026234; ENSMUSG00000016529; ENSMUSG00000003051; ENSMUSG00000066800; ENSMUSG00000026628; ENSMUSG00000037868; ENSMUSG00000019564; ENSMUSG00000035673; ENSMUSG00000004359; ENSMUSG00000020185; ENSMUSG00000055170; ENSMUSG00000020115; ENSMUSG00000025408; ENSMUSG00000025383; ENSMUSG00000002578;…
GO:0048020	CCR chemokine receptor binding	molecular_function	1.77758e-07	1.36262e-06	5.71638	ENSMUSG00000026573; ENSMUSG00000020676; ENSMUSG00000019122; ENSMUSG00000000982; ENSMUSG00000018930; ENSMUSG00000071005; ENSMUSG00000031779; ENSMUSG00000031778; ENSMUSG00000031780; ENSMUSG00000043953
GO:0097192	extrinsic apoptotic signaling pathway in absence of ligand	biological_process	1.8561e-07	1.4213e-06	4.32591	ENSMUSG00000057789; ENSMUSG00000024778; ENSMUSG00000026822; ENSMUSG00000027381; ENSMUSG00000027399; ENSMUSG00000027398; ENSMUSG00000007659; ENSMUSG00000038612; ENSMUSG00000027859; ENSMUSG00000003873; ENSMUSG00000030847; ENSMUSG00000099974; ENSMUSG00000102037; ENSMUSG00000089929
GO:0032735	positive regulation of interleukin-12 production	biological_process	1.92933e-07	1.4758e-06	5.24002	ENSMUSG00000055170; ENSMUSG00000025383; ENSMUSG00000004296; ENSMUSG00000016206; ENSMUSG00000035678; ENSMUSG00000017652; ENSMUSG00000027995; ENSMUSG00000031551; ENSMUSG00000055994; ENSMUSG00000041515; ENSMUSG00000045322
GO:0032494	response to peptidoglycan	biological_process	2.86502e-07	2.1869e-06	8.57457	ENSMUSG00000020227; ENSMUSG00000027995; ENSMUSG00000029771; ENSMUSG00000049130; ENSMUSG00000055994; ENSMUSG00000032508
GO:0032725	positive regulation of granulocyte macrophage colony-stimulating factor production	biological_process	2.86502e-07	2.1869e-06	8.57457	ENSMUSG00000025383; ENSMUSG00000004296; ENSMUSG00000027347; ENSMUSG00000027398; ENSMUSG00000040296; ENSMUSG00000045322
GO:0032729	positive regulation of interferon-gamma production	biological_process	2.91247e-07	2.22076e-06	3.81092	ENSMUSG00000026177; ENSMUSG00000025383; ENSMUSG00000004296; ENSMUSG00000024401; ENSMUSG00000016206; ENSMUSG00000035678; ENSMUSG00000051439; ENSMUSG00000027398; ENSMUSG00000027776; ENSMUSG00000041135; ENSMUSG00000028525; ENSMUSG00000018341; ENSMUSG00000053175; ENSMUSG00000030793; ENSMUSG00000000791; ENSMUSG00000041515
GO:0031225	anchored component of membrane	cellular_component	3.35354e-07	2.55437e-06	2.57882	ENSMUSG00000020010; ENSMUSG00000037440; ENSMUSG00000047139; ENSMUSG00000025355; ENSMUSG00000049612; ENSMUSG00000022587; ENSMUSG00000022586; ENSMUSG00000075602; ENSMUSG00000079018; ENSMUSG00000022584; ENSMUSG00000022582; ENSMUSG00000023903; ENSMUSG00000024124; ENSMUSG00000048915; ENSMUSG00000051439; ENSMUSG00000024979; ENSMUSG00000035513; ENSMUSG00000050896; ENSMUSG00000027962; ENSMUSG00000028444;…
GO:0032757	positive regulation of interleukin-8 production	biological_process	3.41425e-07	2.59786e-06	5.03042	ENSMUSG00000025408; ENSMUSG00000021408; ENSMUSG00000039942; ENSMUSG00000024401; ENSMUSG00000027398; ENSMUSG00000016024; ENSMUSG00000027995; ENSMUSG00000040296; ENSMUSG00000037411; ENSMUSG00000055994; ENSMUSG00000045322
GO:0004298	threonine-type endopeptidase activity	molecular_function	3.4368e-07	2.61226e-06	5.44417	ENSMUSG00000021024; ENSMUSG00000015671; ENSMUSG00000096727; ENSMUSG00000024338; ENSMUSG00000027566; ENSMUSG00000005779; ENSMUSG00000068749; ENSMUSG00000028837; ENSMUSG00000031897; ENSMUSG00000032301
GO:0002690	positive regulation of leukocyte chemotaxis	biological_process	3.9224e-07	2.97194e-06	6.53301	ENSMUSG00000026180; ENSMUSG00000026573; ENSMUSG00000034786; ENSMUSG00000028635; ENSMUSG00000029371; ENSMUSG00000029417; ENSMUSG00000034855; ENSMUSG00000023078
GO:0002755	MyD88-dependent toll-like receptor signaling pathway	biological_process	3.9224e-07	2.97194e-06	6.53301	ENSMUSG00000020400; ENSMUSG00000027995; ENSMUSG00000044827; ENSMUSG00000051498; ENSMUSG00000030017; ENSMUSG00000045322; ENSMUSG00000032508; ENSMUSG00000033777
GO:0051279	regulation of release of sequestered calcium ion into cytosol	biological_process	3.9224e-07	2.97194e-06	6.53301	ENSMUSG00000020689; ENSMUSG00000059456; ENSMUSG00000027859; ENSMUSG00000042228; ENSMUSG00000004266; ENSMUSG00000030707; ENSMUSG00000006519; ENSMUSG00000032020
GO:0051400	BH domain binding	molecular_function	4.37955e-07	3.31483e-06	7.2754	ENSMUSG00000057789; ENSMUSG00000007659; ENSMUSG00000038612; ENSMUSG00000003873; ENSMUSG00000099974; ENSMUSG00000102037; ENSMUSG00000089929
GO:0042629	mast cell granule	cellular_component	4.44546e-07	3.35765e-06	9.5273	ENSMUSG00000026180; ENSMUSG00000020077; ENSMUSG00000040528; ENSMUSG00000024659; ENSMUSG00000041616
GO:0033256	I-kappaB/NF-kappaB complex	cellular_component	4.44546e-07	3.35765e-06	9.5273	ENSMUSG00000020275; ENSMUSG00000024927; ENSMUSG00000025225; ENSMUSG00000028163; ENSMUSG00000002983
GO:0032715	negative regulation of interleukin-6 production	biological_process	4.86152e-07	3.65274e-06	4.57311	ENSMUSG00000016529; ENSMUSG00000019850; ENSMUSG00000020227; ENSMUSG00000060216; ENSMUSG00000022488; ENSMUSG00000024401; ENSMUSG00000042677; ENSMUSG00000030341; ENSMUSG00000030525; ENSMUSG00000030921; ENSMUSG00000055148; ENSMUSG00000045322
GO:0050776	regulation of immune response	biological_process	4.86152e-07	3.65274e-06	4.57311	ENSMUSG00000059498; ENSMUSG00000058715; ENSMUSG00000055170; ENSMUSG00000018899; ENSMUSG00000021457; ENSMUSG00000044703; ENSMUSG00000022661; ENSMUSG00000027366; ENSMUSG00000032966; ENSMUSG00000017652; ENSMUSG00000015947; ENSMUSG00000005057
GO:0042327	positive regulation of phosphorylation	biological_process	4.86152e-07	3.65274e-06	4.57311	ENSMUSG00000033307; ENSMUSG00000020122; ENSMUSG00000035042; ENSMUSG00000021408; ENSMUSG00000022015; ENSMUSG00000022488; ENSMUSG00000040152; ENSMUSG00000028191; ENSMUSG00000042228; ENSMUSG00000028249; ENSMUSG00000029377; ENSMUSG00000031450
GO:0048147	negative regulation of fibroblast proliferation	biological_process	4.86152e-07	3.65274e-06	4.57311	ENSMUSG00000035873; ENSMUSG00000055170; ENSMUSG00000022184; ENSMUSG00000022346; ENSMUSG00000063268; ENSMUSG00000039456; ENSMUSG00000006818; ENSMUSG00000024521; ENSMUSG00000024661; ENSMUSG00000017737; ENSMUSG00000003873; ENSMUSG00000030717
GO:2000379	positive regulation of reactive oxygen species metabolic process	biological_process	4.86152e-07	3.65274e-06	4.57311	ENSMUSG00000078812; ENSMUSG00000022221; ENSMUSG00000059456; ENSMUSG00000041736; ENSMUSG00000023067; ENSMUSG00000024066; ENSMUSG00000024087; ENSMUSG00000015839; ENSMUSG00000040152; ENSMUSG00000042677; ENSMUSG00000059201; ENSMUSG00000036390
GO:0000166	nucleotide binding	molecular_function	5.17251e-07	3.88235e-06	1.36326	ENSMUSG00000041859; ENSMUSG00000026234; ENSMUSG00000034343; ENSMUSG00000004451; ENSMUSG00000026341; ENSMUSG00000026355; ENSMUSG00000016528; ENSMUSG00000042349; ENSMUSG00000009772; ENSMUSG00000026393; ENSMUSG00000066800; ENSMUSG00000026473; ENSMUSG00000060519; ENSMUSG00000026558; ENSMUSG00000040675; ENSMUSG00000019794; ENSMUSG00000019832; ENSMUSG00000019970; ENSMUSG00000038774; ENSMUSG00000037012;…
GO:0001525	angiogenesis	biological_process	5.54598e-07	4.15833e-06	2.16296	ENSMUSG00000026029; ENSMUSG00000026234; ENSMUSG00000044337; ENSMUSG00000032487; ENSMUSG00000023068; ENSMUSG00000025355; ENSMUSG00000020484; ENSMUSG00000046207; ENSMUSG00000035385; ENSMUSG00000035352; ENSMUSG00000020611; ENSMUSG00000070327; ENSMUSG00000054364; ENSMUSG00000020573; ENSMUSG00000021109; ENSMUSG00000004791; ENSMUSG00000021266; ENSMUSG00000021281; ENSMUSG00000021457; ENSMUSG00000059456;…
GO:2000778	positive regulation of interleukin-6 secretion	biological_process	5.81198e-07	4.3442e-06	5.71638	ENSMUSG00000025929; ENSMUSG00000041872; ENSMUSG00000026234; ENSMUSG00000020484; ENSMUSG00000001123; ENSMUSG00000022514; ENSMUSG00000027398; ENSMUSG00000014158; ENSMUSG00000030793
GO:0006270	DNA replication initiation	biological_process	5.81198e-07	4.3442e-06	5.71638	ENSMUSG00000041859; ENSMUSG00000026355; ENSMUSG00000017499; ENSMUSG00000000028; ENSMUSG00000024833; ENSMUSG00000026669; ENSMUSG00000028212; ENSMUSG00000002068; ENSMUSG00000005410
GO:0050718	positive regulation of interleukin-1 beta secretion	biological_process	5.81198e-07	4.3442e-06	5.71638	ENSMUSG00000055170; ENSMUSG00000032691; ENSMUSG00000000982; ENSMUSG00000022575; ENSMUSG00000030793; ENSMUSG00000055994; ENSMUSG00000025888; ENSMUSG00000033538; ENSMUSG00000079227
GO:0002687	positive regulation of leukocyte migration	biological_process	6.3287e-07	4.72552e-06	5.19671	ENSMUSG00000026582; ENSMUSG00000026580; ENSMUSG00000035385; ENSMUSG00000035352; ENSMUSG00000034664; ENSMUSG00000020689; ENSMUSG00000041347; ENSMUSG00000017737; ENSMUSG00000027995; ENSMUSG00000000562
GO:0046330	positive regulation of JNK cascade	biological_process	6.46175e-07	4.81986e-06	3.24213	ENSMUSG00000015312; ENSMUSG00000021408; ENSMUSG00000021453; ENSMUSG00000059456; ENSMUSG00000022015; ENSMUSG00000024401; ENSMUSG00000024590; ENSMUSG00000027347; ENSMUSG00000027399; ENSMUSG00000027398; ENSMUSG00000041135; ENSMUSG00000071005; ENSMUSG00000014158; ENSMUSG00000038058; ENSMUSG00000036390; ENSMUSG00000074272; ENSMUSG00000030793; ENSMUSG00000055994; ENSMUSG00000032508
GO:0071407	cellular response to organic cyclic compound	biological_process	6.91346e-07	5.15146e-06	3.47066	ENSMUSG00000026104; ENSMUSG00000052681; ENSMUSG00000020826; ENSMUSG00000035352; ENSMUSG00000035042; ENSMUSG00000004040; ENSMUSG00000021025; ENSMUSG00000038037; ENSMUSG00000024401; ENSMUSG00000024087; ENSMUSG00000027398; ENSMUSG00000036362; ENSMUSG00000034640; ENSMUSG00000032902; ENSMUSG00000028163; ENSMUSG00000028766; ENSMUSG00000031681
GO:0072562	blood microparticle	cellular_component	7.36656e-07	5.48341e-06	2.58159	ENSMUSG00000018293; ENSMUSG00000034664; ENSMUSG00000033880; ENSMUSG00000066361; ENSMUSG00000058207; ENSMUSG00000079012; ENSMUSG00000021091; ENSMUSG00000076612; ENSMUSG00000039109; ENSMUSG00000006529; ENSMUSG00000002289; ENSMUSG00000090231; ENSMUSG00000007041; ENSMUSG00000024164; ENSMUSG00000023224; ENSMUSG00000003617; ENSMUSG00000033860; ENSMUSG00000028001; ENSMUSG00000028249; ENSMUSG00000028356;…
GO:0002230	positive regulation of defense response to virus by host	biological_process	8.31818e-07	6.18536e-06	2.61597	ENSMUSG00000044337; ENSMUSG00000040033; ENSMUSG00000025383; ENSMUSG00000004296; ENSMUSG00000035042; ENSMUSG00000021116; ENSMUSG00000101355; ENSMUSG00000101972; ENSMUSG00000099517; ENSMUSG00000069273; ENSMUSG00000099583; ENSMUSG00000069267; ENSMUSG00000069265; ENSMUSG00000042265; ENSMUSG00000002477; ENSMUSG00000024349; ENSMUSG00000074403; ENSMUSG00000027843; ENSMUSG00000028028; ENSMUSG00000040296;…
GO:0005694	chromosome	cellular_component	8.41548e-07	6.25125e-06	1.93533	ENSMUSG00000026683; ENSMUSG00000037474; ENSMUSG00000075266; ENSMUSG00000019923; ENSMUSG00000069910; ENSMUSG00000020897; ENSMUSG00000050107; ENSMUSG00000002055; ENSMUSG00000017716; ENSMUSG00000047534; ENSMUSG00000096807; ENSMUSG00000063021; ENSMUSG00000058773; ENSMUSG00000069308; ENSMUSG00000069302; ENSMUSG00000062727; ENSMUSG00000061991; ENSMUSG00000064168; ENSMUSG00000052565; ENSMUSG00000075031;…
GO:0097191	extrinsic apoptotic signaling pathway	biological_process	8.97818e-07	6.66236e-06	3.90387	ENSMUSG00000026029; ENSMUSG00000055170; ENSMUSG00000041324; ENSMUSG00000021408; ENSMUSG00000022074; ENSMUSG00000000532; ENSMUSG00000023905; ENSMUSG00000024401; ENSMUSG00000024789; ENSMUSG00000024778; ENSMUSG00000027776; ENSMUSG00000028599; ENSMUSG00000003873; ENSMUSG00000036986
GO:2000406	positive regulation of T cell migration	biological_process	9.04067e-07	6.70183e-06	6.09747	ENSMUSG00000001123; ENSMUSG00000035042; ENSMUSG00000020689; ENSMUSG00000024397; ENSMUSG00000042333; ENSMUSG00000034855; ENSMUSG00000030793; ENSMUSG00000025473
GO:0045662	negative regulation of myoblast differentiation	biological_process	9.66633e-07	7.15826e-06	4.65779	ENSMUSG00000025408; ENSMUSG00000019122; ENSMUSG00000000567; ENSMUSG00000021508; ENSMUSG00000014773; ENSMUSG00000002250; ENSMUSG00000024401; ENSMUSG00000025172; ENSMUSG00000044103; ENSMUSG00000034855; ENSMUSG00000031780
GO:0051726	regulation of cell cycle	biological_process	1.03351e-06	7.64562e-06	2.69641	ENSMUSG00000026395; ENSMUSG00000037474; ENSMUSG00000019970; ENSMUSG00000015312; ENSMUSG00000035455; ENSMUSG00000057113; ENSMUSG00000020493; ENSMUSG00000004040; ENSMUSG00000021453; ENSMUSG00000022018; ENSMUSG00000072082; ENSMUSG00000057789; ENSMUSG00000023067; ENSMUSG00000024681; ENSMUSG00000028212; ENSMUSG00000052684; ENSMUSG00000037313; ENSMUSG00000059201; ENSMUSG00000036390; ENSMUSG00000002068;…
GO:0010575	positive regulation of vascular endothelial growth factor production	biological_process	1.1169e-06	8.25407e-06	4.97077	ENSMUSG00000032487; ENSMUSG00000018500; ENSMUSG00000021109; ENSMUSG00000042406; ENSMUSG00000024164; ENSMUSG00000024087; ENSMUSG00000027399; ENSMUSG00000027398; ENSMUSG00000040552; ENSMUSG00000049130
GO:0003950	NAD+ ADP-ribosyltransferase activity	molecular_function	1.13043e-06	8.34548e-06	5.41552	ENSMUSG00000063268; ENSMUSG00000034422; ENSMUSG00000022906; ENSMUSG00000034640; ENSMUSG00000029826; ENSMUSG00000038507; ENSMUSG00000037997; ENSMUSG00000070424; ENSMUSG00000030996
GO:0002862	negative regulation of inflammatory response to antigenic stimulus	biological_process	1.19105e-06	8.75707e-06	7.62184	ENSMUSG00000026656; ENSMUSG00000004296; ENSMUSG00000042808; ENSMUSG00000005779; ENSMUSG00000038745; ENSMUSG00000055994
GO:0045410	positive regulation of interleukin-6 biosynthetic process	biological_process	1.19105e-06	8.75707e-06	7.62184	ENSMUSG00000055170; ENSMUSG00000027398; ENSMUSG00000056529; ENSMUSG00000044827; ENSMUSG00000051498; ENSMUSG00000029377
GO:0020005	symbiont-containing vacuole membrane	cellular_component	1.19105e-06	8.75707e-06	7.62184	ENSMUSG00000054072; ENSMUSG00000040253; ENSMUSG00000028268; ENSMUSG00000028270; ENSMUSG00000029298; ENSMUSG00000104713
GO:0044406	adhesion of symbiont to host	biological_process	1.19105e-06	8.75707e-06	7.62184	ENSMUSG00000040253; ENSMUSG00000028268; ENSMUSG00000028270; ENSMUSG00000029298; ENSMUSG00000104713; ENSMUSG00000037405
GO:0045576	mast cell activation	biological_process	1.21242e-06	8.88699e-06	6.66911	ENSMUSG00000026656; ENSMUSG00000059498; ENSMUSG00000058715; ENSMUSG00000002699; ENSMUSG00000022148; ENSMUSG00000005125; ENSMUSG00000028191
GO:0045088	regulation of innate immune response	biological_process	1.21242e-06	8.88699e-06	6.66911	ENSMUSG00000019850; ENSMUSG00000018899; ENSMUSG00000017830; ENSMUSG00000024300; ENSMUSG00000027639; ENSMUSG00000028874; ENSMUSG00000025498
GO:0045824	negative regulation of innate immune response	biological_process	1.21242e-06	8.88699e-06	6.66911	ENSMUSG00000019850; ENSMUSG00000020227; ENSMUSG00000017830; ENSMUSG00000026946; ENSMUSG00000028885; ENSMUSG00000042726; ENSMUSG00000025804
GO:0002250	adaptive immune response	biological_process	1.28077e-06	9.37844e-06	2.47425	ENSMUSG00000026011; ENSMUSG00000026415; ENSMUSG00000062593; ENSMUSG00000055170; ENSMUSG00000020476; ENSMUSG00000020437; ENSMUSG00000041481; ENSMUSG00000021457; ENSMUSG00000059456; ENSMUSG00000022901; ENSMUSG00000037321; ENSMUSG00000024339; ENSMUSG00000067212; ENSMUSG00000004730; ENSMUSG00000033107; ENSMUSG00000024659; ENSMUSG00000024789; ENSMUSG00000033860; ENSMUSG00000028001; ENSMUSG00000028064;…
GO:0050829	defense response to Gram-negative bacterium	biological_process	1.28395e-06	9.39215e-06	3.81092	ENSMUSG00000026177; ENSMUSG00000025383; ENSMUSG00000004296; ENSMUSG00000054072; ENSMUSG00000026672; ENSMUSG00000060802; ENSMUSG00000016024; ENSMUSG00000042333; ENSMUSG00000037411; ENSMUSG00000030790; ENSMUSG00000030793; ENSMUSG00000054717; ENSMUSG00000045322; ENSMUSG00000038357
GO:0008284	positive regulation of cell proliferation	biological_process	1.32089e-06	9.65254e-06	1.76085	ENSMUSG00000026104; ENSMUSG00000026180; ENSMUSG00000032487; ENSMUSG00000026628; ENSMUSG00000055170; ENSMUSG00000025403; ENSMUSG00000058755; ENSMUSG00000034394; ENSMUSG00000020122; ENSMUSG00000057113; ENSMUSG00000018916; ENSMUSG00000018500; ENSMUSG00000078812; ENSMUSG00000048616; ENSMUSG00000038067; ENSMUSG00000004040; ENSMUSG00000000567; ENSMUSG00000061878; ENSMUSG00000011179; ENSMUSG00000021109;…
GO:0005102	receptor binding	molecular_function	1.38162e-06	1.00861e-05	1.80971	ENSMUSG00000026234; ENSMUSG00000033307; ENSMUSG00000034394; ENSMUSG00000020122; ENSMUSG00000060216; ENSMUSG00000018293; ENSMUSG00000020826; ENSMUSG00000001123; ENSMUSG00000006930; ENSMUSG00000020733; ENSMUSG00000041324; ENSMUSG00000021367; ENSMUSG00000021451; ENSMUSG00000021457; ENSMUSG00000059456; ENSMUSG00000022148; ENSMUSG00000050164; ENSMUSG00000054855; ENSMUSG00000022901; ENSMUSG00000022661;…
GO:0042149	cellular response to glucose starvation	biological_process	1.55688e-06	1.1354e-05	4.49144	ENSMUSG00000009772; ENSMUSG00000020484; ENSMUSG00000020300; ENSMUSG00000040463; ENSMUSG00000042406; ENSMUSG00000026864; ENSMUSG00000015839; ENSMUSG00000028645; ENSMUSG00000042677; ENSMUSG00000052271; ENSMUSG00000029752
GO:0010629	negative regulation of gene expression	biological_process	1.63273e-06	1.18951e-05	2.19177	ENSMUSG00000041483; ENSMUSG00000033307; ENSMUSG00000035873; ENSMUSG00000055170; ENSMUSG00000020115; ENSMUSG00000020275; ENSMUSG00000057113; ENSMUSG00000061981; ENSMUSG00000020826; ENSMUSG00000001123; ENSMUSG00000048616; ENSMUSG00000000567; ENSMUSG00000041431; ENSMUSG00000021814; ENSMUSG00000022346; ENSMUSG00000063268; ENSMUSG00000000532; ENSMUSG00000057789; ENSMUSG00000023067; ENSMUSG00000024397;…
GO:0000082	G1/S transition of mitotic cell cycle	biological_process	1.63459e-06	1.18966e-05	3.29419	ENSMUSG00000021298; ENSMUSG00000041324; ENSMUSG00000037628; ENSMUSG00000022018; ENSMUSG00000000532; ENSMUSG00000005732; ENSMUSG00000023067; ENSMUSG00000041238; ENSMUSG00000024791; ENSMUSG00000028212; ENSMUSG00000028333; ENSMUSG00000028680; ENSMUSG00000028896; ENSMUSG00000002068; ENSMUSG00000031490; ENSMUSG00000039960; ENSMUSG00000096472
GO:0051301	cell division	biological_process	1.76738e-06	1.28501e-05	1.8566	ENSMUSG00000026088; ENSMUSG00000004451; ENSMUSG00000026683; ENSMUSG00000019794; ENSMUSG00000075266; ENSMUSG00000019942; ENSMUSG00000019923; ENSMUSG00000039994; ENSMUSG00000069910; ENSMUSG00000020897; ENSMUSG00000002055; ENSMUSG00000017499; ENSMUSG00000051378; ENSMUSG00000017716; ENSMUSG00000047534; ENSMUSG00000062248; ENSMUSG00000041431; ENSMUSG00000042364; ENSMUSG00000071350; ENSMUSG00000022089;…
GO:0043124	negative regulation of I-kappaB kinase/NF-kappaB signaling	biological_process	1.88229e-06	1.36718e-05	3.91121	ENSMUSG00000026104; ENSMUSG00000026029; ENSMUSG00000019850; ENSMUSG00000020400; ENSMUSG00000020893; ENSMUSG00000021408; ENSMUSG00000022026; ENSMUSG00000026672; ENSMUSG00000042677; ENSMUSG00000044162; ENSMUSG00000036931; ENSMUSG00000030793; ENSMUSG00000038745
GO:0032728	positive regulation of interferon-beta production	biological_process	1.89872e-06	1.37633e-05	4.76365	ENSMUSG00000020115; ENSMUSG00000018899; ENSMUSG00000059714; ENSMUSG00000026896; ENSMUSG00000027995; ENSMUSG00000040296; ENSMUSG00000029826; ENSMUSG00000025498; ENSMUSG00000054717; ENSMUSG00000045322
GO:0001836	release of cytochrome c from mitochondria	biological_process	1.89872e-06	1.37633e-05	4.76365	ENSMUSG00000006818; ENSMUSG00000057789; ENSMUSG00000024521; ENSMUSG00000007659; ENSMUSG00000052684; ENSMUSG00000002797; ENSMUSG00000003873; ENSMUSG00000099974; ENSMUSG00000102037; ENSMUSG00000089929
GO:0001516	prostaglandin biosynthetic process	biological_process	1.9053e-06	1.37833e-05	5.71638	ENSMUSG00000032487; ENSMUSG00000033307; ENSMUSG00000071072; ENSMUSG00000021367; ENSMUSG00000015090; ENSMUSG00000050737; ENSMUSG00000026820; ENSMUSG00000028635
GO:0002227	innate immune response in mucosa	biological_process	1.9053e-06	1.37833e-05	5.71638	ENSMUSG00000094338; ENSMUSG00000062727; ENSMUSG00000058385; ENSMUSG00000069268; ENSMUSG00000038274; ENSMUSG00000055994; ENSMUSG00000038357; ENSMUSG00000032496
GO:0043011	myeloid dendritic cell differentiation	biological_process	2.0831e-06	1.50544e-05	5.14474	ENSMUSG00000026630; ENSMUSG00000018916; ENSMUSG00000034266; ENSMUSG00000035186; ENSMUSG00000035678; ENSMUSG00000039699; ENSMUSG00000002111; ENSMUSG00000058818; ENSMUSG00000002983
GO:0007204	positive regulation of cytosolic calcium ion concentration	biological_process	2.43479e-06	1.75784e-05	2.44364	ENSMUSG00000026180; ENSMUSG00000047139; ENSMUSG00000078812; ENSMUSG00000000982; ENSMUSG00000020611; ENSMUSG00000020573; ENSMUSG00000021070; ENSMUSG00000021367; ENSMUSG00000074715; ENSMUSG00000059456; ENSMUSG00000050164; ENSMUSG00000024789; ENSMUSG00000027398; ENSMUSG00000028635; ENSMUSG00000049649; ENSMUSG00000029084; ENSMUSG00000029380; ENSMUSG00000058427; ENSMUSG00000023078; ENSMUSG00000014158;…
GO:0019731	antibacterial humoral response	biological_process	2.44446e-06	1.76305e-05	4.33657	ENSMUSG00000076612; ENSMUSG00000094338; ENSMUSG00000062727; ENSMUSG00000058385; ENSMUSG00000069268; ENSMUSG00000067212; ENSMUSG00000038274; ENSMUSG00000060802; ENSMUSG00000030790; ENSMUSG00000038357; ENSMUSG00000032496
GO:0031622	positive regulation of fever generation	biological_process	2.8792e-06	2.06831e-05	8.16626	ENSMUSG00000032487; ENSMUSG00000035042; ENSMUSG00000024401; ENSMUSG00000027398; ENSMUSG00000079227
GO:0010888	negative regulation of lipid storage	biological_process	2.8792e-06	2.06831e-05	8.16626	ENSMUSG00000037942; ENSMUSG00000020689; ENSMUSG00000021025; ENSMUSG00000024539; ENSMUSG00000059201
GO:1904417	positive regulation of xenophagy	biological_process	2.8792e-06	2.06831e-05	8.16626	ENSMUSG00000020115; ENSMUSG00000027995; ENSMUSG00000041135; ENSMUSG00000038058; ENSMUSG00000055994
GO:0002903	negative regulation of B cell apoptotic process	biological_process	2.8792e-06	2.06831e-05	8.16626	ENSMUSG00000020897; ENSMUSG00000095567; ENSMUSG00000038894; ENSMUSG00000062007; ENSMUSG00000102037
GO:0032693	negative regulation of interleukin-10 production	biological_process	2.90917e-06	2.0836e-05	6.1561	ENSMUSG00000026656; ENSMUSG00000025383; ENSMUSG00000004296; ENSMUSG00000014773; ENSMUSG00000016496; ENSMUSG00000016498; ENSMUSG00000031551
GO:0034122	negative regulation of toll-like receptor signaling pathway	biological_process	2.90917e-06	2.0836e-05	6.1561	ENSMUSG00000020227; ENSMUSG00000060216; ENSMUSG00000025017; ENSMUSG00000028885; ENSMUSG00000030921; ENSMUSG00000038745; ENSMUSG00000045322
GO:0042612	MHC class I protein complex	cellular_component	2.90917e-06	2.0836e-05	6.1561	ENSMUSG00000061232; ENSMUSG00000073411; ENSMUSG00000035929; ENSMUSG00000073409; ENSMUSG00000060550; ENSMUSG00000067212; ENSMUSG00000060802
GO:0044822	poly(A) RNA binding	molecular_function	3.0974e-06	2.21621e-05	1.45606	ENSMUSG00000061024; ENSMUSG00000073676; ENSMUSG00000026020; ENSMUSG00000026234; ENSMUSG00000018189; ENSMUSG00000070501; ENSMUSG00000043263; ENSMUSG00000073490; ENSMUSG00000073489; ENSMUSG00000026536; ENSMUSG00000039997; ENSMUSG00000054203; ENSMUSG00000038510; ENSMUSG00000038774; ENSMUSG00000020075; ENSMUSG00000005054; ENSMUSG00000046841; ENSMUSG00000025364; ENSMUSG00000064030; ENSMUSG00000020116;…
GO:0071360	cellular response to exogenous dsRNA	biological_process	3.66812e-06	2.61936e-05	6.85966	ENSMUSG00000004451; ENSMUSG00000059714; ENSMUSG00000024349; ENSMUSG00000034459; ENSMUSG00000029826; ENSMUSG00000032344
GO:0001730	2'-5'-oligoadenylate synthetase activity	molecular_function	3.66812e-06	2.61936e-05	6.85966	ENSMUSG00000029561; ENSMUSG00000041827; ENSMUSG00000032690; ENSMUSG00000032661; ENSMUSG00000066861; ENSMUSG00000052776
GO:0050870	positive regulation of T cell activation	biological_process	3.73333e-06	2.65538e-05	5.38012	ENSMUSG00000035385; ENSMUSG00000022015; ENSMUSG00000055447; ENSMUSG00000032688; ENSMUSG00000047810; ENSMUSG00000028191; ENSMUSG00000030707; ENSMUSG00000030793
GO:1902895	positive regulation of pri-miRNA transcription from RNA polymerase II promoter	biological_process	3.73333e-06	2.65538e-05	5.38012	ENSMUSG00000004040; ENSMUSG00000021109; ENSMUSG00000021250; ENSMUSG00000042354; ENSMUSG00000002111; ENSMUSG00000028163; ENSMUSG00000052684; ENSMUSG00000031681
GO:0045653	negative regulation of megakaryocyte differentiation	biological_process	3.73333e-06	2.65538e-05	5.38012	ENSMUSG00000067455; ENSMUSG00000064288; ENSMUSG00000069305; ENSMUSG00000060639; ENSMUSG00000069274; ENSMUSG00000069266; ENSMUSG00000060093; ENSMUSG00000096010
GO:0005149	interleukin-1 receptor binding	molecular_function	3.73333e-06	2.65538e-05	5.38012	ENSMUSG00000022514; ENSMUSG00000044103; ENSMUSG00000026984; ENSMUSG00000026981; ENSMUSG00000027399; ENSMUSG00000027398; ENSMUSG00000045322; ENSMUSG00000032508
GO:0051384	response to glucocorticoid	biological_process	3.74999e-06	2.66461e-05	4.19201	ENSMUSG00000016529; ENSMUSG00000024401; ENSMUSG00000024778; ENSMUSG00000026981; ENSMUSG00000076441; ENSMUSG00000028370; ENSMUSG00000028766; ENSMUSG00000025746; ENSMUSG00000031555; ENSMUSG00000001670; ENSMUSG00000004936
GO:0070059	intrinsic apoptotic signaling pathway in response to endoplasmic reticulum stress	biological_process	3.94963e-06	2.80369e-05	3.9198	ENSMUSG00000019979; ENSMUSG00000025408; ENSMUSG00000020484; ENSMUSG00000042406; ENSMUSG00000057789; ENSMUSG00000024521; ENSMUSG00000027313; ENSMUSG00000032715; ENSMUSG00000056501; ENSMUSG00000003873; ENSMUSG00000033538; ENSMUSG00000036986
GO:0051603	proteolysis involved in cellular protein catabolic process	biological_process	4.47485e-06	3.1734e-05	3.2092	ENSMUSG00000026029; ENSMUSG00000021024; ENSMUSG00000015671; ENSMUSG00000050345; ENSMUSG00000023132; ENSMUSG00000096727; ENSMUSG00000024338; ENSMUSG00000026864; ENSMUSG00000016256; ENSMUSG00000027566; ENSMUSG00000005779; ENSMUSG00000038642; ENSMUSG00000068749; ENSMUSG00000028837; ENSMUSG00000031897; ENSMUSG00000032301
GO:0000502	proteasome complex	cellular_component	4.65615e-06	3.29872e-05	3.08503	ENSMUSG00000018189; ENSMUSG00000017221; ENSMUSG00000020720; ENSMUSG00000021024; ENSMUSG00000015671; ENSMUSG00000022216; ENSMUSG00000079197; ENSMUSG00000096727; ENSMUSG00000024338; ENSMUSG00000026914; ENSMUSG00000027566; ENSMUSG00000005779; ENSMUSG00000068749; ENSMUSG00000028837; ENSMUSG00000004951; ENSMUSG00000031897; ENSMUSG00000032301
GO:0002904	positive regulation of B cell apoptotic process	biological_process	5.0948e-06	3.56388e-05	9.14621	ENSMUSG00000016529; ENSMUSG00000047139; ENSMUSG00000022346; ENSMUSG00000003873
GO:0042590	antigen processing and presentation of exogenous peptide antigen via MHC class I	biological_process	5.0948e-06	3.56388e-05	9.14621	ENSMUSG00000059498; ENSMUSG00000058715; ENSMUSG00000061232; ENSMUSG00000015947
GO:0045123	cellular extravasation	biological_process	5.0948e-06	3.56388e-05	9.14621	ENSMUSG00000000290; ENSMUSG00000024401; ENSMUSG00000030786; ENSMUSG00000108596
GO:0005143	interleukin-12 receptor binding	molecular_function	5.0948e-06	3.56388e-05	9.14621	ENSMUSG00000004296; ENSMUSG00000024789; ENSMUSG00000027776; ENSMUSG00000000791
GO:0032133	chromosome passenger complex	cellular_component	5.0948e-06	3.56388e-05	9.14621	ENSMUSG00000020897; ENSMUSG00000017716; ENSMUSG00000027496; ENSMUSG00000028873
GO:2001181	positive regulation of interleukin-10 secretion	biological_process	5.0948e-06	3.56388e-05	9.14621	ENSMUSG00000001123; ENSMUSG00000039942; ENSMUSG00000016496; ENSMUSG00000030793
GO:0002693	positive regulation of cellular extravasation	biological_process	5.0948e-06	3.56388e-05	9.14621	ENSMUSG00000035385; ENSMUSG00000056529; ENSMUSG00000025473; ENSMUSG00000037405
GO:0070431	nucleotide-binding oligomerization domain containing 2 signaling pathway	biological_process	5.0948e-06	3.56388e-05	9.14621	ENSMUSG00000021025; ENSMUSG00000024927; ENSMUSG00000041135; ENSMUSG00000055994
GO:0060058	positive regulation of apoptotic process involved in mammary gland involution	biological_process	5.0948e-06	3.56388e-05	9.14621	ENSMUSG00000022479; ENSMUSG00000028413; ENSMUSG00000003873; ENSMUSG00000036986
GO:0019885	antigen processing and presentation of endogenous peptide antigen via MHC class I	biological_process	5.0948e-06	3.56388e-05	9.14621	ENSMUSG00000024308; ENSMUSG00000037321; ENSMUSG00000024339; ENSMUSG00000060802
GO:0071726	cellular response to diacyl bacterial lipopeptide	biological_process	5.0948e-06	3.56388e-05	9.14621	ENSMUSG00000051439; ENSMUSG00000027995; ENSMUSG00000044827; ENSMUSG00000051498
GO:0034134	toll-like receptor 2 signaling pathway	biological_process	5.0948e-06	3.56388e-05	9.14621	ENSMUSG00000025017; ENSMUSG00000027995; ENSMUSG00000041135; ENSMUSG00000059866
GO:0071225	cellular response to muramyl dipeptide	biological_process	5.0948e-06	3.56388e-05	9.14621	ENSMUSG00000027843; ENSMUSG00000041135; ENSMUSG00000038058; ENSMUSG00000055994
GO:0007166	cell surface receptor signaling pathway	biological_process	5.49055e-06	3.83699e-05	2.04531	ENSMUSG00000025929; ENSMUSG00000041872; ENSMUSG00000026180; ENSMUSG00000026656; ENSMUSG00000059498; ENSMUSG00000058715; ENSMUSG00000026640; ENSMUSG00000047139; ENSMUSG00000033307; ENSMUSG00000020122; ENSMUSG00000004296; ENSMUSG00000021367; ENSMUSG00000021457; ENSMUSG00000059456; ENSMUSG00000022146; ENSMUSG00000050164; ENSMUSG00000000532; ENSMUSG00000022637; ENSMUSG00000022755; ENSMUSG00000004730;…
GO:0034612	response to tumor necrosis factor	biological_process	6.19067e-06	4.32206e-05	4.67704	ENSMUSG00000026029; ENSMUSG00000018920; ENSMUSG00000035042; ENSMUSG00000051748; ENSMUSG00000021408; ENSMUSG00000037580; ENSMUSG00000051439; ENSMUSG00000024789; ENSMUSG00000031555
GO:0046888	negative regulation of hormone secretion	biological_process	6.26508e-06	4.36132e-05	5.71638	ENSMUSG00000042429; ENSMUSG00000058755; ENSMUSG00000034394; ENSMUSG00000021367; ENSMUSG00000028635; ENSMUSG00000025746; ENSMUSG00000000182
GO:0051044	positive regulation of membrane protein ectodomain proteolysis	biological_process	6.26508e-06	4.36132e-05	5.71638	ENSMUSG00000055170; ENSMUSG00000024401; ENSMUSG00000033717; ENSMUSG00000027398; ENSMUSG00000028599; ENSMUSG00000025473; ENSMUSG00000031555
GO:0090026	positive regulation of monocyte chemotaxis	biological_process	6.26508e-06	4.36132e-05	5.71638	ENSMUSG00000035385; ENSMUSG00000035042; ENSMUSG00000024397; ENSMUSG00000023913; ENSMUSG00000034855; ENSMUSG00000037411; ENSMUSG00000025804
GO:0001774	microglial cell activation	biological_process	6.88546e-06	4.78855e-05	5.08123	ENSMUSG00000024397; ENSMUSG00000027995; ENSMUSG00000052684; ENSMUSG00000044827; ENSMUSG00000051498; ENSMUSG00000031778; ENSMUSG00000025888; ENSMUSG00000045322
GO:0071345	cellular response to cytokine stimulus	biological_process	7.7461e-06	5.37671e-05	4.23436	ENSMUSG00000026104; ENSMUSG00000020826; ENSMUSG00000038067; ENSMUSG00000004040; ENSMUSG00000021025; ENSMUSG00000038037; ENSMUSG00000022831; ENSMUSG00000028163; ENSMUSG00000002897; ENSMUSG00000030641
GO:0001819	positive regulation of cytokine production	biological_process	7.7461e-06	5.37671e-05	4.23436	ENSMUSG00000026177; ENSMUSG00000001123; ENSMUSG00000024401; ENSMUSG00000059714; ENSMUSG00000024079; ENSMUSG00000047810; ENSMUSG00000033717; ENSMUSG00000044103; ENSMUSG00000026984; ENSMUSG00000029377
GO:0042130	negative regulation of T cell proliferation	biological_process	8.06905e-06	5.59547e-05	3.70792	ENSMUSG00000026011; ENSMUSG00000035873; ENSMUSG00000078763; ENSMUSG00000016206; ENSMUSG00000016496; ENSMUSG00000016498; ENSMUSG00000026770; ENSMUSG00000056501; ENSMUSG00000004266; ENSMUSG00000074272; ENSMUSG00000031551; ENSMUSG00000044244
GO:1900017	positive regulation of cytokine production involved in inflammatory response	biological_process	9.32091e-06	6.42643e-05	6.23605	ENSMUSG00000025929; ENSMUSG00000041872; ENSMUSG00000034786; ENSMUSG00000105504; ENSMUSG00000002897; ENSMUSG00000055994
GO:0060546	negative regulation of necroptotic process	biological_process	9.32091e-06	6.42643e-05	6.23605	ENSMUSG00000026031; ENSMUSG00000026029; ENSMUSG00000047098; ENSMUSG00000030189; ENSMUSG00000057367; ENSMUSG00000032000
GO:0050777	negative regulation of immune response	biological_process	9.32091e-06	6.42643e-05	6.23605	ENSMUSG00000026011; ENSMUSG00000070524; ENSMUSG00000026656; ENSMUSG00000022026; ENSMUSG00000026770; ENSMUSG00000038745
GO:0042554	superoxide anion generation	biological_process	9.32091e-06	6.42643e-05	6.23605	ENSMUSG00000026480; ENSMUSG00000021367; ENSMUSG00000006818; ENSMUSG00000015950; ENSMUSG00000006519; ENSMUSG00000015340
GO:0002262	myeloid cell homeostasis	biological_process	9.32091e-06	6.42643e-05	6.23605	ENSMUSG00000022488; ENSMUSG00000057789; ENSMUSG00000027381; ENSMUSG00000025746; ENSMUSG00000050440; ENSMUSG00000003873
GO:0050707	regulation of cytokine secretion	biological_process	9.32091e-06	6.42643e-05	6.23605	ENSMUSG00000038037; ENSMUSG00000027995; ENSMUSG00000042228; ENSMUSG00000044827; ENSMUSG00000051498; ENSMUSG00000045322
GO:0032088	negative regulation of NF-kappaB transcription factor activity	biological_process	9.55628e-06	6.5824e-05	2.9448	ENSMUSG00000019850; ENSMUSG00000020227; ENSMUSG00000032691; ENSMUSG00000060216; ENSMUSG00000021025; ENSMUSG00000063268; ENSMUSG00000024087; ENSMUSG00000042677; ENSMUSG00000029275; ENSMUSG00000004535; ENSMUSG00000060477; ENSMUSG00000036931; ENSMUSG00000030966; ENSMUSG00000030793; ENSMUSG00000055994; ENSMUSG00000074151; ENSMUSG00000045322
GO:0031398	positive regulation of protein ubiquitination	biological_process	9.63194e-06	6.62818e-05	3.04874	ENSMUSG00000026430; ENSMUSG00000009291; ENSMUSG00000057113; ENSMUSG00000060216; ENSMUSG00000061878; ENSMUSG00000022184; ENSMUSG00000026864; ENSMUSG00000032966; ENSMUSG00000027859; ENSMUSG00000028191; ENSMUSG00000041135; ENSMUSG00000029610; ENSMUSG00000039187; ENSMUSG00000055994; ENSMUSG00000032000; ENSMUSG00000010067
GO:0032720	negative regulation of tumor necrosis factor production	biological_process	1.00434e-05	6.90472e-05	3.45642	ENSMUSG00000016529; ENSMUSG00000019850; ENSMUSG00000020227; ENSMUSG00000060216; ENSMUSG00000050350; ENSMUSG00000039942; ENSMUSG00000041736; ENSMUSG00000016024; ENSMUSG00000027843; ENSMUSG00000042677; ENSMUSG00000030525; ENSMUSG00000030921; ENSMUSG00000055994
GO:0007035	vacuolar acidification	biological_process	1.06573e-05	7.27811e-05	7.14548	ENSMUSG00000026177; ENSMUSG00000024121; ENSMUSG00000001750; ENSMUSG00000037242; ENSMUSG00000038600
GO:0002315	marginal zone B cell differentiation	biological_process	1.06573e-05	7.27811e-05	7.14548	ENSMUSG00000019850; ENSMUSG00000059456; ENSMUSG00000014773; ENSMUSG00000028217; ENSMUSG00000053175
GO:0002675	positive regulation of acute inflammatory response	biological_process	1.06573e-05	7.27811e-05	7.14548	ENSMUSG00000033307; ENSMUSG00000020573; ENSMUSG00000025746; ENSMUSG00000060063; ENSMUSG00000025473
GO:0045084	positive regulation of interleukin-12 biosynthetic process	biological_process	1.06573e-05	7.27811e-05	7.14548	ENSMUSG00000055170; ENSMUSG00000020275; ENSMUSG00000018899; ENSMUSG00000024927; ENSMUSG00000051498
GO:0019773	proteasome core complex, alpha-subunit complex	cellular_component	1.06573e-05	7.27811e-05	7.14548	ENSMUSG00000021024; ENSMUSG00000015671; ENSMUSG00000027566; ENSMUSG00000068749; ENSMUSG00000032301
GO:0050786	RAGE receptor binding	molecular_function	1.06573e-05	7.27811e-05	7.14548	ENSMUSG00000045551; ENSMUSG00000052270; ENSMUSG00000056054; ENSMUSG00000056071; ENSMUSG00000054717
GO:0046977	TAP binding	molecular_function	1.06573e-05	7.27811e-05	7.14548	ENSMUSG00000061232; ENSMUSG00000073411; ENSMUSG00000035929; ENSMUSG00000073409; ENSMUSG00000060550
GO:0019899	enzyme binding	molecular_function	1.15483e-05	7.87914e-05	1.74042	ENSMUSG00000026104; ENSMUSG00000032487; ENSMUSG00000020178; ENSMUSG00000057729; ENSMUSG00000036478; ENSMUSG00000035873; ENSMUSG00000071072; ENSMUSG00000020122; ENSMUSG00000057113; ENSMUSG00000069910; ENSMUSG00000060216; ENSMUSG00000001123; ENSMUSG00000038067; ENSMUSG00000020914; ENSMUSG00000020689; ENSMUSG00000017716; ENSMUSG00000078249; ENSMUSG00000021025; ENSMUSG00000021109; ENSMUSG00000069309;…
GO:0034976	response to endoplasmic reticulum stress	biological_process	1.2007e-05	8.17656e-05	2.90085	ENSMUSG00000046062; ENSMUSG00000025408; ENSMUSG00000020484; ENSMUSG00000021116; ENSMUSG00000021702; ENSMUSG00000042406; ENSMUSG00000022769; ENSMUSG00000059714; ENSMUSG00000026864; ENSMUSG00000015839; ENSMUSG00000040152; ENSMUSG00000027381; ENSMUSG00000032715; ENSMUSG00000056501; ENSMUSG00000027540; ENSMUSG00000040435; ENSMUSG00000031770
GO:0001047	core promoter binding	molecular_function	1.2007e-05	8.17656e-05	2.90085	ENSMUSG00000041483; ENSMUSG00000070501; ENSMUSG00000043263; ENSMUSG00000073490; ENSMUSG00000073489; ENSMUSG00000026536; ENSMUSG00000039997; ENSMUSG00000054203; ENSMUSG00000020038; ENSMUSG00000020185; ENSMUSG00000020484; ENSMUSG00000040463; ENSMUSG00000002325; ENSMUSG00000002111; ENSMUSG00000036390; ENSMUSG00000002983; ENSMUSG00000046179
GO:0032874	positive regulation of stress-activated MAPK cascade	biological_process	1.2065e-05	8.20054e-05	4.8138	ENSMUSG00000026121; ENSMUSG00000024079; ENSMUSG00000027399; ENSMUSG00000027398; ENSMUSG00000027835; ENSMUSG00000041135; ENSMUSG00000038058; ENSMUSG00000055994
GO:0016064	immunoglobulin mediated immune response	biological_process	1.2065e-05	8.20054e-05	4.8138	ENSMUSG00000026656; ENSMUSG00000058715; ENSMUSG00000095079; ENSMUSG00000076612; ENSMUSG00000028191; ENSMUSG00000030748; ENSMUSG00000025498; ENSMUSG00000032508
GO:0045785	positive regulation of cell adhesion	biological_process	1.21067e-05	8.22113e-05	3.11803	ENSMUSG00000026580; ENSMUSG00000055170; ENSMUSG00000025351; ENSMUSG00000004296; ENSMUSG00000035385; ENSMUSG00000035042; ENSMUSG00000039942; ENSMUSG00000024401; ENSMUSG00000034116; ENSMUSG00000025314; ENSMUSG00000037820; ENSMUSG00000027776; ENSMUSG00000030669; ENSMUSG00000025473; ENSMUSG00000031778
GO:0006968	cellular defense response	biological_process	1.2392e-05	8.35964e-05	5.33529	ENSMUSG00000026180; ENSMUSG00000059456; ENSMUSG00000060802; ENSMUSG00000028191; ENSMUSG00000015950; ENSMUSG00000030157; ENSMUSG00000031780
GO:0032695	negative regulation of interleukin-12 production	biological_process	1.2392e-05	8.35964e-05	5.33529	ENSMUSG00000016529; ENSMUSG00000020227; ENSMUSG00000060216; ENSMUSG00000022534; ENSMUSG00000040152; ENSMUSG00000027995; ENSMUSG00000055994
GO:0043032	positive regulation of macrophage activation	biological_process	1.2392e-05	8.35964e-05	5.33529	ENSMUSG00000016529; ENSMUSG00000001123; ENSMUSG00000040152; ENSMUSG00000016024; ENSMUSG00000059866; ENSMUSG00000050440; ENSMUSG00000030748
GO:0043306	positive regulation of mast cell degranulation	biological_process	1.2392e-05	8.35964e-05	5.33529	ENSMUSG00000058715; ENSMUSG00000018500; ENSMUSG00000021457; ENSMUSG00000000562; ENSMUSG00000028874; ENSMUSG00000004508; ENSMUSG00000030748
GO:0030502	negative regulation of bone mineralization	biological_process	1.2392e-05	8.35964e-05	5.33529	ENSMUSG00000020077; ENSMUSG00000000567; ENSMUSG00000021109; ENSMUSG00000059456; ENSMUSG00000058794; ENSMUSG00000000182; ENSMUSG00000025804
GO:0032270	positive regulation of cellular protein metabolic process	biological_process	1.2392e-05	8.35964e-05	5.33529	ENSMUSG00000021025; ENSMUSG00000041324; ENSMUSG00000059456; ENSMUSG00000001228; ENSMUSG00000002108; ENSMUSG00000014599; ENSMUSG00000031980
GO:0035994	response to muscle stretch	biological_process	1.2392e-05	8.35964e-05	5.33529	ENSMUSG00000021025; ENSMUSG00000021250; ENSMUSG00000024927; ENSMUSG00000024803; ENSMUSG00000025172; ENSMUSG00000028163; ENSMUSG00000052684
GO:0031625	ubiquitin protein ligase binding	molecular_function	1.29771e-05	8.74618e-05	1.86492	ENSMUSG00000026029; ENSMUSG00000034343; ENSMUSG00000004451; ENSMUSG00000042349; ENSMUSG00000026701; ENSMUSG00000037868; ENSMUSG00000025364; ENSMUSG00000020484; ENSMUSG00000020122; ENSMUSG00000020893; ENSMUSG00000060216; ENSMUSG00000020696; ENSMUSG00000021025; ENSMUSG00000021109; ENSMUSG00000007682; ENSMUSG00000021408; ENSMUSG00000047098; ENSMUSG00000032501; ENSMUSG00000022346; ENSMUSG00000033088;…
GO:0051897	positive regulation of protein kinase B signaling	biological_process	1.3037e-05	8.77835e-05	2.71528	ENSMUSG00000064246; ENSMUSG00000020122; ENSMUSG00000060216; ENSMUSG00000038067; ENSMUSG00000020573; ENSMUSG00000021360; ENSMUSG00000022015; ENSMUSG00000022831; ENSMUSG00000024401; ENSMUSG00000024486; ENSMUSG00000025314; ENSMUSG00000040152; ENSMUSG00000028128; ENSMUSG00000071005; ENSMUSG00000025746; ENSMUSG00000059201; ENSMUSG00000025473; ENSMUSG00000031444; ENSMUSG00000074345
GO:0030414	peptidase inhibitor activity	molecular_function	1.39499e-05	9.38423e-05	2.36214	ENSMUSG00000067780; ENSMUSG00000005054; ENSMUSG00000020044; ENSMUSG00000000983; ENSMUSG00000051748; ENSMUSG00000017716; ENSMUSG00000066361; ENSMUSG00000066363; ENSMUSG00000041481; ENSMUSG00000058207; ENSMUSG00000079012; ENSMUSG00000021091; ENSMUSG00000006522; ENSMUSG00000006529; ENSMUSG00000022766; ENSMUSG00000024503; ENSMUSG00000023224; ENSMUSG00000068129; ENSMUSG00000027859; ENSMUSG00000028356;…
GO:0050839	cell adhesion molecule binding	molecular_function	1.55421e-05	0.000104456	2.95039	ENSMUSG00000026581; ENSMUSG00000000290; ENSMUSG00000025348; ENSMUSG00000020689; ENSMUSG00000000555; ENSMUSG00000022661; ENSMUSG00000033860; ENSMUSG00000028001; ENSMUSG00000027962; ENSMUSG00000028249; ENSMUSG00000004266; ENSMUSG00000040511; ENSMUSG00000030830; ENSMUSG00000025473; ENSMUSG00000032021; ENSMUSG00000048534
GO:1902042	negative regulation of extrinsic apoptotic signaling pathway via death domain receptors	biological_process	1.5947e-05	0.000107077	4.28729	ENSMUSG00000026031; ENSMUSG00000019850; ENSMUSG00000020696; ENSMUSG00000033860; ENSMUSG00000028001; ENSMUSG00000037411; ENSMUSG00000054717; ENSMUSG00000005413; ENSMUSG00000037405
GO:0042605	peptide antigen binding	molecular_function	1.70738e-05	0.000114536	3.69884	ENSMUSG00000061232; ENSMUSG00000037321; ENSMUSG00000024339; ENSMUSG00000073411; ENSMUSG00000035929; ENSMUSG00000073409; ENSMUSG00000060550; ENSMUSG00000053835; ENSMUSG00000067212; ENSMUSG00000056116; ENSMUSG00000016206
GO:0006508	proteolysis	biological_process	1.93039e-05	0.000129376	1.58113	ENSMUSG00000026031; ENSMUSG00000026029; ENSMUSG00000018189; ENSMUSG00000073530; ENSMUSG00000006403; ENSMUSG00000038599; ENSMUSG00000019850; ENSMUSG00000057729; ENSMUSG00000020125; ENSMUSG00000025355; ENSMUSG00000020806; ENSMUSG00000021024; ENSMUSG00000008438; ENSMUSG00000015671; ENSMUSG00000006179; ENSMUSG00000050345; ENSMUSG00000023132; ENSMUSG00000000957; ENSMUSG00000040314; ENSMUSG00000079186;…
GO:0097190	apoptotic signaling pathway	biological_process	1.94962e-05	0.000130543	3.13841	ENSMUSG00000026029; ENSMUSG00000047139; ENSMUSG00000019979; ENSMUSG00000035873; ENSMUSG00000022479; ENSMUSG00000057789; ENSMUSG00000002250; ENSMUSG00000002307; ENSMUSG00000024401; ENSMUSG00000024778; ENSMUSG00000017652; ENSMUSG00000042333; ENSMUSG00000003873; ENSMUSG00000008318
GO:0045089	positive regulation of innate immune response	biological_process	2.0232e-05	0.000135218	4.57311	ENSMUSG00000026573; ENSMUSG00000001123; ENSMUSG00000020953; ENSMUSG00000105504; ENSMUSG00000029377; ENSMUSG00000054717; ENSMUSG00000055994; ENSMUSG00000032369
GO:0005031	tumor necrosis factor-activated receptor activity	molecular_function	2.0232e-05	0.000135218	4.57311	ENSMUSG00000022074; ENSMUSG00000024778; ENSMUSG00000017652; ENSMUSG00000028599; ENSMUSG00000028965; ENSMUSG00000042333; ENSMUSG00000030341; ENSMUSG00000008318
GO:0045651	positive regulation of macrophage differentiation	biological_process	2.06728e-05	0.000137908	5.71638	ENSMUSG00000026029; ENSMUSG00000034394; ENSMUSG00000021408; ENSMUSG00000032501; ENSMUSG00000022831; ENSMUSG00000014599
GO:0016045	detection of bacterium	biological_process	2.06728e-05	0.000137908	5.71638	ENSMUSG00000078945; ENSMUSG00000039193; ENSMUSG00000042250; ENSMUSG00000038058; ENSMUSG00000030413; ENSMUSG00000055994
GO:0000776	kinetochore	cellular_component	2.25472e-05	0.000150273	2.39049	ENSMUSG00000026683; ENSMUSG00000075266; ENSMUSG00000019923; ENSMUSG00000069910; ENSMUSG00000020897; ENSMUSG00000002055; ENSMUSG00000017716; ENSMUSG00000045273; ENSMUSG00000068101; ENSMUSG00000023940; ENSMUSG00000024056; ENSMUSG00000041057; ENSMUSG00000005233; ENSMUSG00000027326; ENSMUSG00000027379; ENSMUSG00000045328; ENSMUSG00000028678; ENSMUSG00000029414; ENSMUSG00000030867; ENSMUSG00000074476;…
GO:0030595	leukocyte chemotaxis	biological_process	2.28786e-05	0.000152341	5.00183	ENSMUSG00000000982; ENSMUSG00000018930; ENSMUSG00000056071; ENSMUSG00000045092; ENSMUSG00000058427; ENSMUSG00000030707; ENSMUSG00000025804
GO:0048146	positive regulation of fibroblast proliferation	biological_process	2.4489e-05	0.000162913	2.85819	ENSMUSG00000033307; ENSMUSG00000020122; ENSMUSG00000017499; ENSMUSG00000020689; ENSMUSG00000061878; ENSMUSG00000041431; ENSMUSG00000022346; ENSMUSG00000023067; ENSMUSG00000047407; ENSMUSG00000027715; ENSMUSG00000052684; ENSMUSG00000029135; ENSMUSG00000029377; ENSMUSG00000037411; ENSMUSG00000031980; ENSMUSG00000036986
GO:0008360	regulation of cell shape	biological_process	2.46519e-05	0.000163845	2.25191	ENSMUSG00000025348; ENSMUSG00000035385; ENSMUSG00000020676; ENSMUSG00000035352; ENSMUSG00000000982; ENSMUSG00000055805; ENSMUSG00000020611; ENSMUSG00000041598; ENSMUSG00000020733; ENSMUSG00000020953; ENSMUSG00000046768; ENSMUSG00000021451; ENSMUSG00000021814; ENSMUSG00000059456; ENSMUSG00000073412; ENSMUSG00000045664; ENSMUSG00000024659; ENSMUSG00000003283; ENSMUSG00000028064; ENSMUSG00000078664;…
GO:0006096	glycolytic process	biological_process	2.53629e-05	0.00016826	3.81092	ENSMUSG00000037012; ENSMUSG00000021196; ENSMUSG00000025877; ENSMUSG00000059040; ENSMUSG00000011752; ENSMUSG00000041237; ENSMUSG00000000628; ENSMUSG00000057666; ENSMUSG00000032294; ENSMUSG00000062070
GO:0002474	antigen processing and presentation of peptide antigen via MHC class I	biological_process	2.53629e-05	0.00016826	3.81092	ENSMUSG00000061232; ENSMUSG00000073411; ENSMUSG00000035929; ENSMUSG00000073409; ENSMUSG00000060550; ENSMUSG00000053835; ENSMUSG00000067212; ENSMUSG00000056116; ENSMUSG00000016206; ENSMUSG00000060802
GO:0034340	response to type I interferon	biological_process	2.83461e-05	0.000184814	7.62184	ENSMUSG00000026104; ENSMUSG00000042349; ENSMUSG00000025403; ENSMUSG00000035692
GO:0060337	type I interferon signaling pathway	biological_process	2.83461e-05	0.000184814	7.62184	ENSMUSG00000026104; ENSMUSG00000040033; ENSMUSG00000022971; ENSMUSG00000025492
GO:0031264	death-inducing signaling complex	cellular_component	2.83461e-05	0.000184814	7.62184	ENSMUSG00000026031; ENSMUSG00000026029; ENSMUSG00000021408; ENSMUSG00000024778
GO:0097342	ripoptosome	cellular_component	2.83461e-05	0.000184814	7.62184	ENSMUSG00000026031; ENSMUSG00000026029; ENSMUSG00000021408; ENSMUSG00000022221
GO:0031428	box C/D snoRNP complex	cellular_component	2.83461e-05	0.000184814	7.62184	ENSMUSG00000026020; ENSMUSG00000027405; ENSMUSG00000046865; ENSMUSG00000041506
GO:0001651	dense fibrillar component	cellular_component	2.83461e-05	0.000184814	7.62184	ENSMUSG00000026234; ENSMUSG00000022479; ENSMUSG00000028010; ENSMUSG00000046865
GO:0070234	positive regulation of T cell apoptotic process	biological_process	2.83461e-05	0.000184814	7.62184	ENSMUSG00000026285; ENSMUSG00000035042; ENSMUSG00000027322; ENSMUSG00000031551
GO:0001609	G-protein coupled adenosine receptor activity	molecular_function	2.83461e-05	0.000184814	7.62184	ENSMUSG00000042429; ENSMUSG00000020178; ENSMUSG00000018500; ENSMUSG00000000562
GO:0002925	positive regulation of humoral immune response mediated by circulating immunoglobulin	biological_process	2.83461e-05	0.000184814	7.62184	ENSMUSG00000026395; ENSMUSG00000024401; ENSMUSG00000030895; ENSMUSG00000055994
GO:0001798	positive regulation of type IIa hypersensitivity	biological_process	2.83461e-05	0.000184814	7.62184	ENSMUSG00000059498; ENSMUSG00000058715; ENSMUSG00000024164; ENSMUSG00000015947
GO:2000391	positive regulation of neutrophil extravasation	biological_process	2.83461e-05	0.000184814	7.62184	ENSMUSG00000035873; ENSMUSG00000039942; ENSMUSG00000027399; ENSMUSG00000025473
GO:0051135	positive regulation of NK T cell activation	biological_process	2.83461e-05	0.000184814	7.62184	ENSMUSG00000025383; ENSMUSG00000004296; ENSMUSG00000027776; ENSMUSG00000029657
GO:0071499	cellular response to laminar fluid shear stress	biological_process	2.83461e-05	0.000184814	7.62184	ENSMUSG00000020484; ENSMUSG00000076441; ENSMUSG00000015839; ENSMUSG00000055148
GO:0002860	positive regulation of natural killer cell mediated cytotoxicity directed against tumor cell target	biological_process	2.83461e-05	0.000184814	7.62184	ENSMUSG00000004296; ENSMUSG00000027776; ENSMUSG00000040511; ENSMUSG00000032021
GO:0061702	inflammasome complex	cellular_component	2.83461e-05	0.000184814	7.62184	ENSMUSG00000032691; ENSMUSG00000022575; ENSMUSG00000038745; ENSMUSG00000033538
GO:0072557	IPAF inflammasome complex	cellular_component	2.83461e-05	0.000184814	7.62184	ENSMUSG00000078945; ENSMUSG00000039193; ENSMUSG00000025888; ENSMUSG00000033538
GO:0070242	thymocyte apoptotic process	biological_process	2.83461e-05	0.000184814	7.62184	ENSMUSG00000057789; ENSMUSG00000027381; ENSMUSG00000028191; ENSMUSG00000003873
GO:0042270	protection from natural killer cell mediated cytotoxicity	biological_process	2.83461e-05	0.000184814	7.62184	ENSMUSG00000037321; ENSMUSG00000024339; ENSMUSG00000067212; ENSMUSG00000030157
GO:0070891	lipoteichoic acid binding	molecular_function	2.83461e-05	0.000184814	7.62184	ENSMUSG00000041754; ENSMUSG00000051439; ENSMUSG00000016024; ENSMUSG00000027995
GO:0008608	attachment of spindle microtubules to kinetochore	biological_process	2.95898e-05	0.000191192	6.35154	ENSMUSG00000026683; ENSMUSG00000023940; ENSMUSG00000024056; ENSMUSG00000027326; ENSMUSG00000045328
GO:0002526	acute inflammatory response	biological_process	2.95898e-05	0.000191192	6.35154	ENSMUSG00000037440; ENSMUSG00000033717; ENSMUSG00000028413; ENSMUSG00000029380; ENSMUSG00000030717
GO:0002218	activation of innate immune response	biological_process	2.95898e-05	0.000191192	6.35154	ENSMUSG00000020115; ENSMUSG00000039193; ENSMUSG00000024349; ENSMUSG00000030793; ENSMUSG00000032344
GO:0030071	regulation of mitotic metaphase/anaphase transition	biological_process	2.95898e-05	0.000191192	6.35154	ENSMUSG00000017499; ENSMUSG00000026749; ENSMUSG00000001403; ENSMUSG00000045328; ENSMUSG00000030867
GO:0070269	pyroptosis	biological_process	2.95898e-05	0.000191192	6.35154	ENSMUSG00000078945; ENSMUSG00000022575; ENSMUSG00000039193; ENSMUSG00000025888; ENSMUSG00000033538
GO:0001783	B cell apoptotic process	biological_process	2.95898e-05	0.000191192	6.35154	ENSMUSG00000022346; ENSMUSG00000057789; ENSMUSG00000027381; ENSMUSG00000028191; ENSMUSG00000003873
GO:0043020	NADPH oxidase complex	cellular_component	2.95898e-05	0.000191192	6.35154	ENSMUSG00000071715; ENSMUSG00000036805; ENSMUSG00000015950; ENSMUSG00000006519; ENSMUSG00000015340
GO:0002485	antigen processing and presentation of endogenous peptide antigen via MHC class I via ER pathway, TAP-dependent	biological_process	2.95898e-05	0.000191192	6.35154	ENSMUSG00000061232; ENSMUSG00000037321; ENSMUSG00000024339; ENSMUSG00000073411; ENSMUSG00000028970
GO:0002481	antigen processing and presentation of exogenous protein antigen via MHC class Ib, TAP-dependent	biological_process	2.95898e-05	0.000191192	6.35154	ENSMUSG00000037321; ENSMUSG00000024339; ENSMUSG00000016206; ENSMUSG00000060802; ENSMUSG00000028970
GO:0042834	peptidoglycan binding	molecular_function	2.95898e-05	0.000191192	6.35154	ENSMUSG00000041754; ENSMUSG00000027995; ENSMUSG00000042250; ENSMUSG00000030413; ENSMUSG00000055994
GO:0010466	negative regulation of peptidase activity	biological_process	3.03326e-05	0.000195815	2.30577	ENSMUSG00000067780; ENSMUSG00000005054; ENSMUSG00000020044; ENSMUSG00000000983; ENSMUSG00000017716; ENSMUSG00000066361; ENSMUSG00000066363; ENSMUSG00000041481; ENSMUSG00000058207; ENSMUSG00000079012; ENSMUSG00000021091; ENSMUSG00000006522; ENSMUSG00000006529; ENSMUSG00000022766; ENSMUSG00000024503; ENSMUSG00000023224; ENSMUSG00000068129; ENSMUSG00000027859; ENSMUSG00000028356; ENSMUSG00000037411;…
GO:0000790	nuclear chromatin	cellular_component	3.0725e-05	0.000198171	1.9599	ENSMUSG00000026104; ENSMUSG00000035873; ENSMUSG00000039994; ENSMUSG00000018899; ENSMUSG00000039055; ENSMUSG00000004040; ENSMUSG00000071516; ENSMUSG00000063021; ENSMUSG00000069309; ENSMUSG00000069302; ENSMUSG00000069301; ENSMUSG00000061991; ENSMUSG00000052565; ENSMUSG00000069272; ENSMUSG00000071478; ENSMUSG00000069270; ENSMUSG00000061615; ENSMUSG00000041773; ENSMUSG00000002250; ENSMUSG00000001228;…
GO:0010942	positive regulation of cell death	biological_process	3.13548e-05	0.000202052	3.16225	ENSMUSG00000032487; ENSMUSG00000020250; ENSMUSG00000018899; ENSMUSG00000021408; ENSMUSG00000023067; ENSMUSG00000038418; ENSMUSG00000024778; ENSMUSG00000027381; ENSMUSG00000027398; ENSMUSG00000042677; ENSMUSG00000038058; ENSMUSG00000033685; ENSMUSG00000031722
GO:0008217	regulation of blood pressure	biological_process	3.19036e-05	0.000205221	2.90663	ENSMUSG00000032487; ENSMUSG00000021367; ENSMUSG00000037580; ENSMUSG00000006818; ENSMUSG00000014773; ENSMUSG00000024481; ENSMUSG00000028635; ENSMUSG00000041616; ENSMUSG00000005220; ENSMUSG00000059201; ENSMUSG00000040552; ENSMUSG00000030669; ENSMUSG00000005413; ENSMUSG00000006519; ENSMUSG00000031980
GO:0006342	chromatin silencing	biological_process	3.19036e-05	0.000205221	2.90663	ENSMUSG00000071516; ENSMUSG00000063021; ENSMUSG00000069309; ENSMUSG00000069302; ENSMUSG00000069301; ENSMUSG00000061991; ENSMUSG00000069272; ENSMUSG00000071478; ENSMUSG00000069270; ENSMUSG00000061615; ENSMUSG00000025001; ENSMUSG00000063689; ENSMUSG00000068855; ENSMUSG00000049932; ENSMUSG00000039231
GO:0019955	cytokine binding	molecular_function	3.26576e-05	0.00020951	4.35534	ENSMUSG00000041872; ENSMUSG00000020125; ENSMUSG00000048616; ENSMUSG00000022146; ENSMUSG00000005087; ENSMUSG00000028444; ENSMUSG00000028965; ENSMUSG00000000791
GO:0033209	tumor necrosis factor-mediated signaling pathway	biological_process	3.26576e-05	0.00020951	4.35534	ENSMUSG00000026104; ENSMUSG00000013483; ENSMUSG00000059456; ENSMUSG00000022015; ENSMUSG00000024401; ENSMUSG00000024789; ENSMUSG00000030341; ENSMUSG00000030793
GO:0050900	leukocyte migration	biological_process	3.26576e-05	0.00020951	4.35534	ENSMUSG00000026580; ENSMUSG00000020125; ENSMUSG00000024401; ENSMUSG00000027398; ENSMUSG00000017737; ENSMUSG00000028413; ENSMUSG00000028525; ENSMUSG00000048534
GO:0070527	platelet aggregation	biological_process	3.30377e-05	0.000211759	3.49334	ENSMUSG00000020120; ENSMUSG00000034664; ENSMUSG00000020689; ENSMUSG00000007041; ENSMUSG00000024965; ENSMUSG00000027737; ENSMUSG00000033860; ENSMUSG00000028001; ENSMUSG00000027882; ENSMUSG00000004951; ENSMUSG00000004266
GO:0007050	cell cycle arrest	biological_process	3.3869e-05	0.000216894	2.55556	ENSMUSG00000055170; ENSMUSG00000025408; ENSMUSG00000004296; ENSMUSG00000018899; ENSMUSG00000078763; ENSMUSG00000041324; ENSMUSG00000037628; ENSMUSG00000022346; ENSMUSG00000023067; ENSMUSG00000040152; ENSMUSG00000027660; ENSMUSG00000027776; ENSMUSG00000036390; ENSMUSG00000030641; ENSMUSG00000096472; ENSMUSG00000011114; ENSMUSG00000036986; ENSMUSG00000004936; ENSMUSG00000010067
GO:0008233	peptidase activity	molecular_function	3.64409e-05	0.000233157	1.60012	ENSMUSG00000026029; ENSMUSG00000018189; ENSMUSG00000006403; ENSMUSG00000038599; ENSMUSG00000019850; ENSMUSG00000057729; ENSMUSG00000020125; ENSMUSG00000025355; ENSMUSG00000021024; ENSMUSG00000008438; ENSMUSG00000015671; ENSMUSG00000006179; ENSMUSG00000023132; ENSMUSG00000000957; ENSMUSG00000040314; ENSMUSG00000079186; ENSMUSG00000015437; ENSMUSG00000022111; ENSMUSG00000022622; ENSMUSG00000022842;…
GO:0003725	double-stranded RNA binding	molecular_function	3.77439e-05	0.000241279	2.77158	ENSMUSG00000020075; ENSMUSG00000059796; ENSMUSG00000017830; ENSMUSG00000024079; ENSMUSG00000010095; ENSMUSG00000026896; ENSMUSG00000040296; ENSMUSG00000028889; ENSMUSG00000029561; ENSMUSG00000041827; ENSMUSG00000032690; ENSMUSG00000032661; ENSMUSG00000066861; ENSMUSG00000052776; ENSMUSG00000037921; ENSMUSG00000033777
GO:0002224	toll-like receptor signaling pathway	biological_process	3.98967e-05	0.000254589	4.70761	ENSMUSG00000016528; ENSMUSG00000022901; ENSMUSG00000027995; ENSMUSG00000044827; ENSMUSG00000051498; ENSMUSG00000060477; ENSMUSG00000045322
GO:0045579	positive regulation of B cell differentiation	biological_process	3.98967e-05	0.000254589	4.70761	ENSMUSG00000020484; ENSMUSG00000018654; ENSMUSG00000021457; ENSMUSG00000021871; ENSMUSG00000000957; ENSMUSG00000022488; ENSMUSG00000031304
GO:0098586	cellular response to virus	biological_process	4.1397e-05	0.000263462	5.27666	ENSMUSG00000042349; ENSMUSG00000001123; ENSMUSG00000027776; ENSMUSG00000027951; ENSMUSG00000071005; ENSMUSG00000042677
GO:0033630	positive regulation of cell adhesion mediated by integrin	biological_process	4.1397e-05	0.000263462	5.27666	ENSMUSG00000047139; ENSMUSG00000020689; ENSMUSG00000021457; ENSMUSG00000022488; ENSMUSG00000004266; ENSMUSG00000031555
GO:0030881	beta-2-microglobulin binding	molecular_function	4.1397e-05	0.000263462	5.27666	ENSMUSG00000061232; ENSMUSG00000073411; ENSMUSG00000035929; ENSMUSG00000073409; ENSMUSG00000060550; ENSMUSG00000067212
GO:0006469	negative regulation of protein kinase activity	biological_process	4.96658e-05	0.000315808	2.4325	ENSMUSG00000026395; ENSMUSG00000019876; ENSMUSG00000020178; ENSMUSG00000015312; ENSMUSG00000020027; ENSMUSG00000053113; ENSMUSG00000021453; ENSMUSG00000032501; ENSMUSG00000038037; ENSMUSG00000051316; ENSMUSG00000050896; ENSMUSG00000032715; ENSMUSG00000035268; ENSMUSG00000025746; ENSMUSG00000067206; ENSMUSG00000004951; ENSMUSG00000049939; ENSMUSG00000036390; ENSMUSG00000032020; ENSMUSG00000032578
GO:0005178	integrin binding	molecular_function	5.00296e-05	0.00031784	2.37711	ENSMUSG00000025348; ENSMUSG00000020122; ENSMUSG00000020689; ENSMUSG00000021457; ENSMUSG00000021702; ENSMUSG00000021814; ENSMUSG00000000957; ENSMUSG00000000555; ENSMUSG00000024539; ENSMUSG00000024965; ENSMUSG00000040152; ENSMUSG00000027962; ENSMUSG00000042228; ENSMUSG00000028217; ENSMUSG00000025473; ENSMUSG00000025511; ENSMUSG00000031555; ENSMUSG00000031778; ENSMUSG00000037405; ENSMUSG00000048534;…
[truncated: 1,740 more rows]

## Sheet: Table 5
Table 5. Significant GO enrichment analysis of down-regulated DEGs
[truncated: 1,847 more rows]

## Sheet: Table 6
Table 6. Significant KEGG pathways of up-regulated DEGs
[truncated: 98 more rows]

[truncated: 7 more sheets: Table 7, Table 8, Table 9, Table 10, Table 11, Table 12, Table 13]
